# Supplementary material for: 1-[(E)-2-Formyl-1-(4-methyl­phen­yl)ethen­yl]-3-(4-methyl­phen­yl)pyrazole-4-carbaldehyde
Source: Acta Crystallogr Sect E Struct Rep Online. 2008 Sep 6;64(Pt 10):o1889. doi: 10.1107/S1600536808027694 (PMC2959333; doi:10.1107/S1600536808027694)
Supplement: Supplementary file 1 [file e-64-o1889-sup1.cif]

##############################################################################
###                                                                        ###
###        Electronic paper (Acta Crystallographica Section E)             ###
###                                                                        ###
##############################################################################
#                                                                            #
# This CIF contains the data in a paper accepted for publication in Acta     #
# Crystallographica Section E. It conforms to the requirements of Notes      #
# for Authors for Section E, and has been peer reviewed under the auspices   #
# of the IUCr Commission on Journals.                                        #
#                                                                            #
# Full details of the Crystallographic Information File format               #
# are given in the paper "The Crystallographic Information File (CIF):       #
# a New Standard Archive File for Crystallography" by S. R. Hall, F. H.      #
# Allen and I. D. Brown [Acta Cryst. (1991), A47, 655-685].                  #
#                                                                            #
# The current version of the core CIF dictionary is obtainable from          #
# ftp://ftp.iucr.org/pub/cif_core.dic. The current version number is 2.4.    #
#                                                                            #
# Software is freely available for graphical display of the structure(s) in  #
# this CIF.  For information consult the CIF home page http://www.iucr.org/  #
# cif/home.html                                                              #
#                                                                            #
# This file may be used for bona fide research purposes within the           #
# scientific community so long as proper attribution is given to the journal # 
# article from which it was obtained.                                        #
#                                                                            #
##############################################################################
                                             
data_global
_audit_creation_method     SHELXL-97
_journal_date_recd_electronic     2008-08-20
_journal_date_accepted     2008-08-28
_journal_name_full     'Acta Crystallographica, Section E'
_journal_year     2008
_journal_volume     64
_journal_issue     10
_journal_page_first     o1889
_journal_page_last     o1889
_journal_paper_category     QO
_journal_coeditor_code     BT2774
_publ_contact_author_name     ' M.N. Ponnuswamy '
_publ_contact_author_address
;   Centre of Advanced Study in Crystallography and Biophysics
    University of Madras
    Guindy Campus
    Chennai - 600 025
    India
;
_publ_contact_author_email     'mnpsy2004@yahoo.com'
_publ_contact_author_fax     '+9144 22352494'
_publ_contact_author_phone     '+9144 22300122'
_publ_section_title
;\
1-[(<i>E</i>)-2-Formyl-1-(4-methylphenyl)ethenyl]-3-(4-methylphenyl)pyrazole-\
4-carbaldehyde
;
loop_
    _publ_author_name
    _publ_author_address
    ' P. Ramesh '
;     Department of Physics
      Presidency College (Autonomous)
      Chennai 600 005
      India
;
    ' A. Subbiahpandi '
;     Department of Physics
      Presidency College (Autonomous)
      Chennai 600 005
      India
;
    ' Ramaiyan Manikannan '
;
      Department of Organic Chemistry
      School of Chemistry
      Madurai Kamaraj University
      Madurai 625 021
      India
;
    'S. Muthusubramanian'
;
      Department of Organic Chemistry
      School of Chemistry
      Madurai Kamaraj University
      Madurai 625 021
      India
;
    ' M. N. Ponnuswamy '
;
    Centre of Advanced Study in Crystallography and Biophysics
    University of Madras
    Guindy Campus
    Chennai 600 025
    India
;
data_I
_audit_creation_method     SHELXL-97
_chemical_name_systematic
;\
1-[(<i>E</i>)-2-Formyl-1-(4-methylphenyl)ethenyl]-3-(4-methylphenyl)pyrazole-
4-carbaldehyde
;
_chemical_name_common
;
3-(4-Methylphenyl)-1-[(E)-1-(4-methylphenyl)-3-oxo-1-propenyl]-1H-pyrazole
-4-carbaldehyde
;
_chemical_formula_moiety     'C21 H18 N2 O2'
_chemical_formula_sum     'C21 H18 N2 O2'
_chemical_formula_iupac     'C21 H18 N2 O2'
_chemical_formula_weight     330.37
_chemical_melting_point     ?
_symmetry_cell_setting     Monoclinic
_symmetry_space_group_name_H-M     P21/n
_symmetry_space_group_name_Hall     '-P 2yn '
loop_
    _symmetry_equiv_pos_as_xyz
    'x, y, z'
    '-x+1/2, y+1/2, -z+1/2'
    '-x, -y, -z'
    'x-1/2, -y-1/2, z-1/2'
_cell_length_a     10.2914(4)
_cell_length_b     15.3618(5)
_cell_length_c     11.0271(4)
_cell_angle_alpha     90.00
_cell_angle_beta     98.7780(10)
_cell_angle_gamma     90.00
_cell_volume     1722.90(11)
_cell_formula_units_Z     4
_cell_measurement_reflns_used     4580
_cell_measurement_theta_min     2.29
_cell_measurement_theta_max     32.20
_cell_measurement_temperature     293(2)
_exptl_crystal_description     Block
_exptl_crystal_colour     Colorless
_exptl_crystal_size_max     0.30
_exptl_crystal_size_mid     0.20
_exptl_crystal_size_min     0.16
_exptl_crystal_density_diffrn     1.274
_exptl_crystal_density_meas     ?
_exptl_crystal_density_method     'not measured'
_exptl_crystal_F_000     696
_exptl_absorpt_coefficient_mu     0.083
_exptl_absorpt_correction_type     multi-scan
_exptl_absorpt_process_details     '(SADABS; Sheldrick, 2001)'
_exptl_absorpt_correction_T_min     0.980
_exptl_absorpt_correction_T_max     0.987
_exptl_special_details
;
;
_diffrn_ambient_temperature     293(2)
_diffrn_radiation_type     MoK\a
_diffrn_radiation_wavelength     0.71073
_diffrn_radiation_source     'fine-focus sealed tube'
_diffrn_radiation_monochromator     graphite
_diffrn_measurement_device_type
                                 'Bruker APEX2 CCD area-detector diffractometer'
_diffrn_measurement_method     '\w and \f scans'
_diffrn_detector_area_resol_mean     ?
_diffrn_reflns_number     24747
_diffrn_reflns_av_R_equivalents     0.0254
_diffrn_reflns_av_sigmaI/netI     0.0280
_diffrn_reflns_theta_min     2.29
_diffrn_reflns_theta_max     32.30
_diffrn_reflns_theta_full     25.00
_diffrn_measured_fraction_theta_max     0.981
_diffrn_measured_fraction_theta_full     1.000
_diffrn_reflns_limit_h_min     -9
_diffrn_reflns_limit_h_max     15
_diffrn_reflns_limit_k_min     -22
_diffrn_reflns_limit_k_max     19
_diffrn_reflns_limit_l_min     -16
_diffrn_reflns_limit_l_max     16
_diffrn_standards_number     0
_diffrn_standards_interval_count     ?
_diffrn_standards_interval_time     ?
_diffrn_standards_decay_%     0
_refine_special_details
;
Refinement of <i>F</i>^2^ against ALL reflections. The weighted <i>R</i>-factor
<i>wR</i> and goodness of fit <i>S</i> are based on <i>F</i>^2^, conventional
<i>R</i>-factors <i>R</i> are based on <i>F</i>, with <i>F</i> set to zero for
negative <i>F</i>^2^. The threshold expression of <i>F</i>^2^ >
\s(<i>F</i>^2^) is used only for calculating <i>R</i>-factors(gt) <i>etc</i>.
and is not relevant to the choice of reflections for refinement.
<i>R</i>-factors based on <i>F</i>^2^ are statistically about twice as large
as those based on <i>F</i>, and <i>R</i>- factors based on ALL data will be
even larger.
;
_reflns_number_total     6019
_reflns_number_gt     3731
_reflns_threshold_expression     I>2\s(I)
_refine_ls_structure_factor_coef     Fsqd
_refine_ls_matrix_type     full
_refine_ls_R_factor_all     0.0925
_refine_ls_R_factor_gt     0.0547
_refine_ls_wR_factor_gt     0.1486
_refine_ls_wR_factor_ref     0.1737
_refine_ls_goodness_of_fit_ref     1.042
_refine_ls_restrained_S_all     1.042
_refine_ls_number_reflns     6019
_refine_ls_number_parameters     228
_refine_ls_number_restraints     0
_refine_ls_hydrogen_treatment     constr
_refine_ls_weighting_scheme     calc
_refine_ls_weighting_details
         'calc w=1/[\s^2^(Fo^2^)+(0.0833P)^2^+0.2417P] where P=(Fo^2^+2Fc^2^)/3'
_atom_sites_solution_hydrogens     geom
_atom_sites_solution_primary     direct
_atom_sites_solution_secondary     difmap
_refine_ls_shift/su_max     0.037
_refine_ls_shift/su_mean     0.001
_refine_diff_density_max     0.354
_refine_diff_density_min     -0.304
_refine_ls_extinction_method     none
_refine_ls_extinction_coef     ?
loop_
    _atom_type_symbol
    _atom_type_description
    _atom_type_scat_dispersion_real
    _atom_type_scat_dispersion_imag
    _atom_type_scat_source
    'C' 'C' 0.0033 0.0016
                         'International Tables Vol C Tables 4.2.6.8 and 6.1.1.4'
    'H' 'H' 0.0000 0.0000
                         'International Tables Vol C Tables 4.2.6.8 and 6.1.1.4'
    'N' 'N' 0.0061 0.0033
                         'International Tables Vol C Tables 4.2.6.8 and 6.1.1.4'
    'O' 'O' 0.0106 0.0060
                         'International Tables Vol C Tables 4.2.6.8 and 6.1.1.4'
_computing_data_collection     'APEX2 (Bruker, 2004)'
_computing_cell_refinement     'APEX2 (Bruker, 2004)'
_computing_data_reduction     'SAINT (Bruker, 2004)'
_computing_structure_solution     'SHELXS97 (Sheldrick, 2008)'
_computing_structure_refinement     'SHELXL97 (Sheldrick, 2008)'
_computing_molecular_graphics     'ORTEP (Farrugia, 1997)'
_computing_publication_material
                           'SHELXL97  (Sheldrick, 2008) and PLATON (Spek, 2003)'
loop_
    _atom_site_type_symbol
    _atom_site_label
    _atom_site_fract_x
    _atom_site_fract_y
    _atom_site_fract_z
    _atom_site_U_iso_or_equiv
    _atom_site_adp_type
    _atom_site_calc_flag
    _atom_site_refinement_flags
    _atom_site_occupancy
    _atom_site_disorder_assembly
    _atom_site_disorder_group
    O O1 0.65358(11) 0.31462(7) 0.28639(13) 0.0678(3) Uani d . 1 . .
    O O2 1.23915(18) -0.09914(9) 0.0928(2) 0.1340(9) Uani d . 1 . .
    N N1 0.93785(9) 0.08384(7) 0.22048(10) 0.0378(2) Uani d . 1 . .
    N N2 1.03155(10) 0.13820(7) 0.18711(10) 0.0395(2) Uani d . 1 . .
    C C3 1.12006(11) 0.08674(8) 0.14811(11) 0.0367(3) Uani d . 1 . .
    C C4 1.08139(12) -0.00258(8) 0.15437(12) 0.0413(3) Uani d . 1 . .
    C C5 0.96509(12) -0.00004(8) 0.20099(12) 0.0401(3) Uani d . 1 . .
    H H5 0.9144 -0.0478 0.2163 0.048 Uiso calc R 1 . .
    C C6 0.82656(11) 0.11747(8) 0.26494(11) 0.0367(3) Uani d . 1 . .
    C C7 0.75369(11) 0.05214(8) 0.32683(12) 0.0381(3) Uani d . 1 . .
    C C8 0.80708(14) 0.01954(10) 0.44021(14) 0.0509(3) Uani d . 1 . .
    H H8 0.8884 0.0396 0.4784 0.061 Uiso calc R 1 . .
    C C9 0.74082(17) -0.04269(11) 0.49748(15) 0.0593(4) Uani d . 1 . .
    H H9 0.7777 -0.0632 0.5744 0.071 Uiso calc R 1 . .
    C C10 0.62160(17) -0.07477(10) 0.44295(16) 0.0594(4) Uani d . 1 . .
    C C11 0.56858(16) -0.04197(12) 0.33110(18) 0.0648(5) Uani d . 1 . .
    H H11 0.4876 -0.0627 0.2931 0.078 Uiso calc R 1 . .
    C C12 0.63277(14) 0.02175(11) 0.27265(14) 0.0527(4) Uani d . 1 . .
    H H12 0.5940 0.0437 0.1971 0.063 Uiso calc R 1 . .
    C C13 0.5526(2) -0.14496(13) 0.5044(2) 0.0956(8) Uani d . 1 . .
    H H13A 0.4601 -0.1432 0.4741 0.143 Uiso calc R 1 . .
    H H13B 0.5667 -0.1356 0.5915 0.143 Uiso calc R 1 . .
    H H13C 0.5872 -0.2008 0.4867 0.143 Uiso calc R 1 . .
    C C14 0.79599(12) 0.20179(9) 0.25103(13) 0.0438(3) Uani d . 1 . .
    H H14 0.8454 0.2369 0.2066 0.053 Uiso calc R 1 . .
    C C15 0.68876(13) 0.24017(10) 0.30271(14) 0.0487(3) Uani d . 1 . .
    H H15 0.6441 0.2053 0.3516 0.058 Uiso calc R 1 . .
    C C16 1.23610(11) 0.12790(9) 0.10905(12) 0.0386(3) Uani d . 1 . .
    C C17 1.26700(13) 0.21329(10) 0.14214(14) 0.0497(3) Uani d . 1 . .
    H H17 1.2159 0.2431 0.1911 0.060 Uiso calc R 1 . .
    C C18 1.37242(14) 0.25480(10) 0.10352(15) 0.0527(4) Uani d . 1 . .
    H H18 1.3910 0.3122 0.1268 0.063 Uiso calc R 1 . .
    C C19 1.45103(12) 0.21259(10) 0.03075(13) 0.0454(3) Uani d . 1 . .
    C C20 1.42132(13) 0.12763(10) -0.00071(14) 0.0503(3) Uani d . 1 . .
    H H20 1.4736 0.0978 -0.0486 0.060 Uiso calc R 1 . .
    C C21 1.31552(13) 0.08512(10) 0.03692(13) 0.0475(3) Uani d . 1 . .
    H H21 1.2976 0.0276 0.0137 0.057 Uiso calc R 1 . .
    C C22 1.56456(14) 0.25876(12) -0.01291(16) 0.0582(4) Uani d . 1 . .
    H H22A 1.6425 0.2240 0.0057 0.087 Uiso calc R 1 . .
    H H22B 1.5783 0.3140 0.0277 0.087 Uiso calc R 1 . .
    H H22C 1.5451 0.2677 -0.1000 0.087 Uiso calc R 1 . .
    C C23 1.13601(18) -0.08585(10) 0.12661(19) 0.0684(5) Uani d . 1 . .
    H H23 1.0849 -0.1346 0.1362 0.082 Uiso calc R 1 . .
loop_
    _atom_site_aniso_label
    _atom_site_aniso_U_11
    _atom_site_aniso_U_22
    _atom_site_aniso_U_33
    _atom_site_aniso_U_12
    _atom_site_aniso_U_13
    _atom_site_aniso_U_23
    O1 0.0641(7) 0.0420(7) 0.0968(9) 0.0162(5) 0.0110(6) -0.0076(6)
    O2 0.1215(13) 0.0506(8) 0.263(2) 0.0205(8) 0.1355(15) 0.0071(11)
    N1 0.0371(5) 0.0308(5) 0.0488(6) 0.0001(4) 0.0169(4) 0.0010(4)
    N2 0.0387(5) 0.0325(6) 0.0508(6) -0.0020(4) 0.0180(4) 0.0002(4)
    C3 0.0366(5) 0.0355(7) 0.0399(6) 0.0009(4) 0.0117(4) 0.0008(5)
    C4 0.0424(6) 0.0353(7) 0.0493(7) 0.0019(5) 0.0171(5) -0.0013(5)
    C5 0.0433(6) 0.0298(6) 0.0502(7) -0.0006(5) 0.0167(5) -0.0007(5)
    C6 0.0337(5) 0.0343(6) 0.0442(6) 0.0010(4) 0.0129(5) 0.0013(5)
    C7 0.0373(5) 0.0332(6) 0.0470(7) 0.0008(4) 0.0166(5) 0.0000(5)
    C8 0.0489(7) 0.0486(8) 0.0561(8) 0.0020(6) 0.0110(6) 0.0086(6)
    C9 0.0766(10) 0.0492(9) 0.0572(9) 0.0087(8) 0.0266(8) 0.0136(7)
    C10 0.0757(10) 0.0409(8) 0.0730(11) -0.0059(7) 0.0476(8) -0.0042(7)
    C11 0.0556(8) 0.0655(11) 0.0784(12) -0.0242(8) 0.0266(8) -0.0120(9)
    C12 0.0471(7) 0.0578(9) 0.0545(8) -0.0103(6) 0.0115(6) 0.0000(7)
    C13 0.1297(19) 0.0620(12) 0.1154(18) -0.0239(12) 0.0837(15) -0.0010(11)
    C14 0.0411(6) 0.0357(7) 0.0578(8) 0.0027(5) 0.0176(6) 0.0040(6)
    C15 0.0424(6) 0.0409(8) 0.0647(9) 0.0053(5) 0.0145(6) -0.0028(6)
    C16 0.0360(5) 0.0412(7) 0.0404(6) -0.0007(5) 0.0113(5) 0.0016(5)
    C17 0.0474(7) 0.0471(8) 0.0599(9) -0.0060(6) 0.0247(6) -0.0076(6)
    C18 0.0500(7) 0.0461(8) 0.0661(9) -0.0105(6) 0.0221(7) -0.0054(7)
    C19 0.0356(6) 0.0564(9) 0.0455(7) -0.0020(5) 0.0102(5) 0.0086(6)
    C20 0.0445(7) 0.0573(9) 0.0537(8) 0.0025(6) 0.0216(6) -0.0006(6)
    C21 0.0459(7) 0.0447(8) 0.0556(8) -0.0015(5) 0.0198(6) -0.0052(6)
    C22 0.0425(7) 0.0709(11) 0.0644(9) -0.0070(7) 0.0180(6) 0.0116(8)
    C23 0.0755(11) 0.0359(8) 0.1052(14) 0.0070(7) 0.0502(10) 0.0005(8)
_geom_special_details
;
All e.s.d.'s (except the e.s.d. in the dihedral angle between two l.s. planes)
are estimated using the full covariance matrix. The cell e.s.d.'s are taken
into account individually in the estimation of e.s.d.'s in distances, angles
and torsion angles; correlations between e.s.d.'s in cell parameters are only
used when they are defined by crystal symmetry. An approximate (isotropic)
treatment of cell e.s.d.'s is used for estimating e.s.d.'s involving l.s.
planes.
;
loop_
    _geom_bond_atom_site_label_1
    _geom_bond_atom_site_label_2
    _geom_bond_site_symmetry_2
    _geom_bond_distance
    _geom_bond_publ_flag
    O1 C15 . 1.2048(17) ?
    O2 C23 . 1.1949(19) ?
    N1 C5 . 1.3429(16) ?
    N1 N2 . 1.3679(13) ?
    N1 C6 . 1.4108(14) ?
    N2 C3 . 1.3263(15) ?
    C3 C4 . 1.4332(18) ?
    C3 C16 . 1.4726(16) ?
    C4 C5 . 1.3734(16) ?
    C4 C23 . 1.449(2) ?
    C5 H5 . 0.9300 ?
    C6 C14 . 1.3364(18) ?
    C6 C7 . 1.4804(16) ?
    C7 C12 . 1.3771(19) ?
    C7 C8 . 1.3807(19) ?
    C8 C9 . 1.382(2) ?
    C8 H8 . 0.9300 ?
    C9 C10 . 1.373(3) ?
    C9 H9 . 0.9300 ?
    C10 C11 . 1.367(3) ?
    C10 C13 . 1.507(2) ?
    C11 C12 . 1.393(2) ?
    C11 H11 . 0.9300 ?
    C12 H12 . 0.9300 ?
    C13 H13A . 0.9600 ?
    C13 H13B . 0.9600 ?
    C13 H13C . 0.9600 ?
    C14 C15 . 1.4429(17) ?
    C14 H14 . 0.9300 ?
    C15 H15 . 0.9300 ?
    C16 C17 . 1.386(2) ?
    C16 C21 . 1.3896(17) ?
    C17 C18 . 1.3806(18) ?
    C17 H17 . 0.9300 ?
    C18 C19 . 1.384(2) ?
    C18 H18 . 0.9300 ?
    C19 C20 . 1.373(2) ?
    C19 C22 . 1.5072(17) ?
    C20 C21 . 1.3864(18) ?
    C20 H20 . 0.9300 ?
    C21 H21 . 0.9300 ?
    C22 H22A . 0.9600 ?
    C22 H22B . 0.9600 ?
    C22 H22C . 0.9600 ?
    C23 H23 . 0.9300 ?
loop_
    _geom_angle_atom_site_label_1
    _geom_angle_atom_site_label_2
    _geom_angle_atom_site_label_3
    _geom_angle_site_symmetry_1
    _geom_angle_site_symmetry_3
    _geom_angle
    _geom_angle_publ_flag
    C5 N1 N2 . . 111.71(9) ?
    C5 N1 C6 . . 127.40(10) ?
    N2 N1 C6 . . 120.86(10) ?
    C3 N2 N1 . . 105.69(10) ?
    N2 C3 C4 . . 110.22(10) ?
    N2 C3 C16 . . 117.81(11) ?
    C4 C3 C16 . . 131.96(11) ?
    C5 C4 C3 . . 104.78(11) ?
    C5 C4 C23 . . 119.51(13) ?
    C3 C4 C23 . . 135.70(12) ?
    N1 C5 C4 . . 107.59(11) ?
    N1 C5 H5 . . 126.2 ?
    C4 C5 H5 . . 126.2 ?
    C14 C6 N1 . . 120.30(11) ?
    C14 C6 C7 . . 125.66(10) ?
    N1 C6 C7 . . 114.03(10) ?
    C12 C7 C8 . . 118.58(12) ?
    C12 C7 C6 . . 121.17(12) ?
    C8 C7 C6 . . 120.25(11) ?
    C7 C8 C9 . . 120.59(14) ?
    C7 C8 H8 . . 119.7 ?
    C9 C8 H8 . . 119.7 ?
    C10 C9 C8 . . 121.24(15) ?
    C10 C9 H9 . . 119.4 ?
    C8 C9 H9 . . 119.4 ?
    C11 C10 C9 . . 118.04(14) ?
    C11 C10 C13 . . 121.26(18) ?
    C9 C10 C13 . . 120.70(19) ?
    C10 C11 C12 . . 121.64(15) ?
    C10 C11 H11 . . 119.2 ?
    C12 C11 H11 . . 119.2 ?
    C7 C12 C11 . . 119.90(15) ?
    C7 C12 H12 . . 120.1 ?
    C11 C12 H12 . . 120.1 ?
    C10 C13 H13A . . 109.5 ?
    C10 C13 H13B . . 109.5 ?
    H13A C13 H13B . . 109.5 ?
    C10 C13 H13C . . 109.5 ?
    H13A C13 H13C . . 109.5 ?
    H13B C13 H13C . . 109.5 ?
    C6 C14 C15 . . 122.12(12) ?
    C6 C14 H14 . . 118.9 ?
    C15 C14 H14 . . 118.9 ?
    O1 C15 C14 . . 124.02(14) ?
    O1 C15 H15 . . 118.0 ?
    C14 C15 H15 . . 118.0 ?
    C17 C16 C21 . . 117.85(11) ?
    C17 C16 C3 . . 119.56(11) ?
    C21 C16 C3 . . 122.58(12) ?
    C18 C17 C16 . . 121.04(12) ?
    C18 C17 H17 . . 119.5 ?
    C16 C17 H17 . . 119.5 ?
    C17 C18 C19 . . 121.24(14) ?
    C17 C18 H18 . . 119.4 ?
    C19 C18 H18 . . 119.4 ?
    C20 C19 C18 . . 117.67(12) ?
    C20 C19 C22 . . 121.35(13) ?
    C18 C19 C22 . . 120.99(14) ?
    C19 C20 C21 . . 121.80(12) ?
    C19 C20 H20 . . 119.1 ?
    C21 C20 H20 . . 119.1 ?
    C20 C21 C16 . . 120.39(14) ?
    C20 C21 H21 . . 119.8 ?
    C16 C21 H21 . . 119.8 ?
    C19 C22 H22A . . 109.5 ?
    C19 C22 H22B . . 109.5 ?
    H22A C22 H22B . . 109.5 ?
    C19 C22 H22C . . 109.5 ?
    H22A C22 H22C . . 109.5 ?
    H22B C22 H22C . . 109.5 ?
    O2 C23 C4 . . 127.49(16) ?
    O2 C23 H23 . . 116.3 ?
    C4 C23 H23 . . 116.3 ?
loop_
    _geom_torsion_atom_site_label_1
    _geom_torsion_atom_site_label_2
    _geom_torsion_atom_site_label_3
    _geom_torsion_atom_site_label_4
    _geom_torsion_site_symmetry_1
    _geom_torsion_site_symmetry_2
    _geom_torsion_site_symmetry_3
    _geom_torsion_site_symmetry_4
    _geom_torsion
    _geom_torsion_publ_flag
    C5 N1 N2 C3 . . . . -1.10(14) ?
    C6 N1 N2 C3 . . . . -178.96(11) ?
    N1 N2 C3 C4 . . . . 1.07(14) ?
    N1 N2 C3 C16 . . . . -178.26(10) ?
    N2 C3 C4 C5 . . . . -0.68(15) ?
    C16 C3 C4 C5 . . . . 178.52(13) ?
    N2 C3 C4 C23 . . . . -179.31(18) ?
    C16 C3 C4 C23 . . . . -0.1(3) ?
    N2 N1 C5 C4 . . . . 0.69(15) ?
    C6 N1 C5 C4 . . . . 178.37(12) ?
    C3 C4 C5 N1 . . . . -0.02(15) ?
    C23 C4 C5 N1 . . . . 178.89(14) ?
    C5 N1 C6 C14 . . . . -163.17(14) ?
    N2 N1 C6 C14 . . . . 14.31(18) ?
    C5 N1 C6 C7 . . . . 17.72(18) ?
    N2 N1 C6 C7 . . . . -164.79(11) ?
    C14 C6 C7 C12 . . . . 72.91(19) ?
    N1 C6 C7 C12 . . . . -108.04(14) ?
    C14 C6 C7 C8 . . . . -107.93(16) ?
    N1 C6 C7 C8 . . . . 71.12(15) ?
    C12 C7 C8 C9 . . . . 0.5(2) ?
    C6 C7 C8 C9 . . . . -178.73(13) ?
    C7 C8 C9 C10 . . . . 1.0(2) ?
    C8 C9 C10 C11 . . . . -1.4(2) ?
    C8 C9 C10 C13 . . . . 177.79(15) ?
    C9 C10 C11 C12 . . . . 0.4(2) ?
    C13 C10 C11 C12 . . . . -178.80(16) ?
    C8 C7 C12 C11 . . . . -1.4(2) ?
    C6 C7 C12 C11 . . . . 177.74(13) ?
    C10 C11 C12 C7 . . . . 1.0(3) ?
    N1 C6 C14 C15 . . . . -175.47(12) ?
    C7 C6 C14 C15 . . . . 3.5(2) ?
    C6 C14 C15 O1 . . . . -175.65(15) ?
    N2 C3 C16 C17 . . . . 16.27(18) ?
    C4 C3 C16 C17 . . . . -162.88(14) ?
    N2 C3 C16 C21 . . . . -162.11(13) ?
    C4 C3 C16 C21 . . . . 18.7(2) ?
    C21 C16 C17 C18 . . . . 0.7(2) ?
    C3 C16 C17 C18 . . . . -177.75(13) ?
    C16 C17 C18 C19 . . . . -0.2(2) ?
    C17 C18 C19 C20 . . . . -0.7(2) ?
    C17 C18 C19 C22 . . . . 178.93(14) ?
    C18 C19 C20 C21 . . . . 0.9(2) ?
    C22 C19 C20 C21 . . . . -178.68(13) ?
    C19 C20 C21 C16 . . . . -0.4(2) ?
    C17 C16 C21 C20 . . . . -0.5(2) ?
    C3 C16 C21 C20 . . . . 177.95(12) ?
    C5 C4 C23 O2 . . . . -175.2(2) ?
    C3 C4 C23 O2 . . . . 3.3(4) ?
loop_
    _geom_hbond_atom_site_label_D
    _geom_hbond_atom_site_label_H
    _geom_hbond_atom_site_label_A
    _geom_hbond_site_symmetry_A
    _geom_hbond_distance_DH
    _geom_hbond_distance_HA
    _geom_hbond_distance_DA
    _geom_hbond_angle_DHA
    C22 H22A O2 3_855 0.96 2.60 3.378(2) 138.7
    C5 H5 O1 2_645 0.93 2.23 3.1094(17) 158.5
