# Supplementary material for: 1-[(E)-2-Formyl-1-(4-methyl­phen­yl)ethen­yl]-3-(4-methyl­phen­yl)pyrazole-4-carbaldehyde
Source: Acta Crystallogr Sect E Struct Rep Online. 2008 Sep 6;64(Pt 10):o1889. doi: 10.1107/S1600536808027694 (PMC2959333; doi:10.1107/S1600536808027694)
Supplement: Supplementary file 2 [file e-64-o1889-Isup2.hkl]

#
# h,k,l, Fc-squared, Fo-squared, sigma(Fo-squared) and status flag
#
data_I
_shelx_title ' MNPR3 in P2(1)/n'
_shelx_refln_list_code          4
_shelx_F_calc_maximum      251.99
_exptl_crystal_F_000       696.00
_reflns_d_resolution_high  0.6651
 
loop_
 _symmetry_equiv_pos_as_xyz
 'x, y, z'
 '-x+1/2, y+1/2, -z+1/2'
 '-x, -y, -z'
 'x-1/2, -y-1/2, z-1/2'
 
_cell_length_a    10.2914
_cell_length_b    15.3618
_cell_length_c    11.0271
_cell_angle_alpha  90.000
_cell_angle_beta   98.778
_cell_angle_gamma  90.000
 
_shelx_F_squared_multiplier     1.000
 
loop_
 _refln_index_h
 _refln_index_k
 _refln_index_l
 _refln_F_squared_calc
 _refln_F_squared_meas
 _refln_F_squared_sigma
 _refln_observed_status
   2   0   0     1677.88     1840.76     31.40 o
   4   0   0        2.91        0.85      0.38 o
   6   0   0      949.61     1012.97     13.73 o
   8   0   0      114.75       96.29      1.96 o
  10   0   0      214.12      211.03      3.34 o
  12   0   0        5.07        5.44      1.10 o
  14   0   0        7.72       10.92      3.35 o
   1   1   0     1558.12     1309.86     42.35 o
   2   1   0     1998.29     1972.27     16.81 o
   3   1   0      160.26      158.00      2.19 o
   4   1   0       57.67       49.60      0.76 o
   5   1   0      268.65      288.52      2.95 o
   6   1   0       85.24       90.60      1.14 o
   7   1   0       17.82       17.60      0.54 o
   8   1   0       97.51      100.32      1.35 o
   9   1   0        3.56        2.92      0.74 o
  10   1   0        2.57        2.14      0.63 o
  11   1   0        4.75        4.74      0.66 o
  12   1   0        5.51        4.30      0.81 o
  13   1   0        2.35        0.89      0.88 o
  14   1   0        2.91        1.63      1.08 o
  15   1   0        5.80        4.50      1.71 o
   0   2   0     2299.82     2204.92     36.62 o
   1   2   0      587.61      603.00      4.95 o
   2   2   0        1.29        0.05      0.12 o
   3   2   0     2407.10     2530.06     22.77 o
   4   2   0       10.94        9.75      0.40 o
   5   2   0      336.76      320.82      3.31 o
   6   2   0      336.29      410.65      4.19 o
   7   2   0        0.01        0.44      0.44 o
   8   2   0       60.94       57.79      0.96 o
   9   2   0       43.92       40.58      1.02 o
  10   2   0        0.02        0.10      0.59 o
  11   2   0        7.51        7.44      0.75 o
  12   2   0       14.21       11.37      1.01 o
  13   2   0        1.10        0.57      0.85 o
  14   2   0        2.50        1.68      1.22 o
  15   2   0        0.21       -0.26      1.46 o
   1   3   0       64.81       60.50      0.61 o
   2   3   0     5573.64     5547.29     43.48 o
   3   3   0     2080.82     2216.97     18.81 o
   4   3   0       17.38       18.15      0.60 o
   5   3   0      112.74      136.54      2.38 o
   6   3   0      331.66      340.21      3.63 o
   7   3   0      342.52      339.87      3.71 o
   8   3   0        0.97        1.25      0.40 o
   9   3   0        5.71        3.38      0.54 o
  10   3   0      527.36      509.91      5.13 o
  11   3   0       22.90       23.73      0.99 o
  12   3   0        0.21       -0.56      0.76 o
  13   3   0        0.38        0.30      0.98 o
  14   3   0        0.00        0.66      1.19 o
  15   3   0        0.01       -1.21      1.21 o
   0   4   0      311.53      292.59      2.96 o
   1   4   0      912.12     1027.56      7.91 o
   2   4   0       22.11       18.17      0.38 o
   3   4   0       82.27       71.19      1.10 o
   4   4   0      123.03      156.13      1.92 o
   5   4   0      543.03      655.62      6.93 o
   6   4   0        5.65        5.51      0.50 o
   7   4   0       19.79       20.25      0.87 o
   8   4   0       29.69       29.92      1.10 o
   9   4   0      179.29      186.93      2.76 o
  10   4   0        1.08        0.11      0.63 o
  11   4   0      106.91      103.59      2.07 o
  12   4   0       25.42       30.20      1.28 o
  13   4   0        0.01        0.86      1.06 o
  14   4   0        6.47        4.45      1.15 o
   1   5   0       16.02       20.54      0.51 o
   2   5   0      304.70      302.87      2.52 o
   3   5   0       14.92       11.21      0.34 o
   4   5   0       27.66       25.50      0.94 o
   5   5   0       42.23       49.10      1.03 o
   6   5   0       34.50       43.59      1.13 o
   7   5   0        7.96        7.95      0.66 o
   8   5   0       13.81       16.15      0.73 o
   9   5   0        1.52       -0.14      0.47 o
  10   5   0       89.43       81.54      1.54 o
  11   5   0      111.75      102.22      2.40 o
  12   5   0       10.62        9.41      1.19 o
  13   5   0        0.37       -0.44      1.06 o
  14   5   0        2.12        2.61      1.45 o
   0   6   0     3143.43     3005.25     29.16 o
   1   6   0        0.29        1.33      0.23 o
   2   6   0     1173.04     1306.16      9.65 o
   3   6   0        1.12       -0.03      0.25 o
   4   6   0      178.85      225.23      2.27 o
   5   6   0        2.86        7.31      0.37 o
   6   6   0      107.12      107.20      1.64 o
   7   6   0        3.30        3.10      0.52 o
   8   6   0       17.42       17.23      0.76 o
   9   6   0        0.00        0.35      0.55 o
  10   6   0        0.27       -0.66      0.66 o
  11   6   0       44.62       42.36      1.50 o
  12   6   0        0.80        0.98      0.99 o
  13   6   0        1.59        1.24      1.22 o
  14   6   0        0.30       -0.65      1.38 o
   1   7   0      141.36      188.28      1.84 o
   2   7   0      561.11      604.62      5.03 o
   3   7   0       67.13       81.90      1.18 o
   4   7   0       77.36       89.92      1.26 o
   5   7   0      591.75      645.23      5.70 o
   6   7   0      539.17      541.91      6.06 o
   7   7   0       50.57       54.88      1.06 o
   8   7   0      162.63      150.23      1.99 o
   9   7   0        1.50        0.59      0.55 o
  10   7   0        1.81       -0.37      0.69 o
  11   7   0        3.52        3.59      1.54 o
  12   7   0        0.24        0.49      1.11 o
  13   7   0        4.73        2.88      1.31 o
  14   7   0        1.04       -1.64      1.64 o
   0   8   0      634.37      693.24      8.20 o
   1   8   0      101.90       80.71      1.18 o
   2   8   0      593.90      648.80      5.44 o
   3   8   0        6.95        8.06      0.60 o
   4   8   0       83.32       78.98      1.54 o
   5   8   0      198.72      225.16      2.49 o
   6   8   0        0.97        0.76      0.47 o
   7   8   0       66.73       56.84      1.20 o
   8   8   0      103.13       99.12      1.63 o
   9   8   0        7.13        7.85      0.74 o
  10   8   0        1.49        1.85      0.79 o
  11   8   0       12.88       12.86      1.33 o
  12   8   0        0.34        1.67      1.17 o
  13   8   0        0.07        1.87      1.26 o
  14   8   0        2.74        0.95      1.62 o
   1   9   0      398.39      367.43      3.65 o
   2   9   0       69.30       69.22      1.25 o
   3   9   0        1.28        1.01      0.40 o
   4   9   0        0.14       -0.39      0.39 o
   5   9   0        0.87       -0.30      0.47 o
   6   9   0      383.73      371.41      3.80 o
   7   9   0       37.60       37.51      1.15 o
   8   9   0        0.01        0.17      0.65 o
   9   9   0        0.29        0.46      0.66 o
  10   9   0       10.07        9.65      1.02 o
  11   9   0        2.47        3.65      1.15 o
  12   9   0        1.14       -0.33      1.29 o
  13   9   0        0.27       -1.16      1.16 o
  14   9   0        1.02       -0.71      1.67 o
   0  10   0      394.41      441.24      5.84 o
   1  10   0      146.15      117.36      1.72 o
   2  10   0       69.64       56.51      1.20 o
   3  10   0        7.86        8.32      0.59 o
   4  10   0       58.45       53.51      1.24 o
   5  10   0     2087.11     2015.93     18.98 o
   6  10   0       64.32       64.14      1.57 o
   7  10   0       30.10       29.36      1.29 o
   8  10   0       21.15       15.76      1.16 o
   9  10   0       35.04       34.20      1.51 o
  10  10   0        2.14        1.51      1.07 o
  11  10   0       43.86       45.32      2.95 o
  12  10   0       11.62       12.67      1.56 o
  13  10   0        3.60        3.90      3.16 o
   1  11   0      878.36      916.49      8.16 o
   2  11   0        3.18        1.24      0.53 o
   3  11   0       29.09       27.13      0.93 o
   4  11   0       89.58       81.45      1.63 o
   5  11   0      141.78      113.36      2.32 o
   6  11   0      572.02      549.86      7.16 o
   7  11   0       59.55       57.38      1.91 o
   8  11   0       11.40       11.53      1.53 o
   9  11   0        9.68       12.92      2.10 o
  10  11   0       42.99       42.65      2.16 o
  11  11   0        0.11       -1.16      1.16 o
  12  11   0        8.92       10.08      1.75 o
  13  11   0        0.71       -1.23      1.66 o
   0  12   0       59.18       46.68      1.72 o
   1  12   0      155.81      151.45      2.17 o
   2  12   0      207.34      186.32      2.65 o
   3  12   0       22.75       21.60      1.05 o
   4  12   0      627.37      601.38      6.97 o
   5  12   0      147.73      134.84      2.86 o
   6  12   0       62.41       67.00      2.02 o
   7  12   0        4.34        2.60      1.01 o
   8  12   0        4.90        5.74      1.25 o
   9  12   0        2.87        0.83      1.21 o
  10  12   0       11.94       13.21      1.67 o
  11  12   0        6.27        4.27      1.51 o
  12  12   0       12.37       13.89      1.81 o
   1  13   0      141.66      126.74      2.05 o
   2  13   0       30.41       28.61      1.23 o
   3  13   0      425.91      416.29      5.12 o
   4  13   0        0.60       -1.53      1.53 o
   5  13   0      218.46      207.48      4.87 o
   6  13   0        0.25       -0.49      0.97 o
   7  13   0       14.95       13.50      1.42 o
   8  13   0       11.19        9.32      1.49 o
   9  13   0        1.01       -0.77      1.25 o
  10  13   0        3.18        2.12      1.40 o
  11  13   0       13.51       14.29      1.82 o
  12  13   0        2.51        4.17      1.62 o
   0  14   0       90.14       70.04      2.58 o
   1  14   0       79.31       81.90      2.19 o
   2  14   0      327.07      317.87      4.65 o
   3  14   0       49.73       48.26      1.92 o
   4  14   0       35.19       44.33      2.07 o
   5  14   0       17.37       14.61      1.51 o
   6  14   0       20.63       20.45      1.61 o
   7  14   0        0.32        0.08      1.11 o
   8  14   0        2.41        3.36      1.55 o
   9  14   0        2.28        3.86      1.50 o
  10  14   0        1.53        2.37      2.12 o
  11  14   0        5.73        5.69      1.69 o
  12  14   0        6.31        5.35      1.73 o
   1  15   0       37.95       36.96      1.77 o
   2  15   0       59.74       68.15      2.32 o
   3  15   0        5.30        7.19      1.59 o
   4  15   0        1.25        1.87      1.20 o
   5  15   0       52.19       51.57      2.33 o
   6  15   0       77.87       84.41      2.91 o
   7  15   0       12.01       14.27      3.17 o
   8  15   0        0.36       -1.44      1.44 o
   9  15   0        0.28        1.52      1.76 o
  10  15   0       12.14       16.68      2.05 o
  11  15   0        0.19        2.18      1.63 o
   0  16   0       41.79       39.98      4.46 o
   1  16   0       20.59       14.96      2.36 o
   2  16   0        5.16        8.64      2.21 o
   3  16   0        3.43        0.77      1.86 o
   4  16   0        1.33        3.51      2.23 o
   5  16   0        0.01       -1.40      1.40 o
   6  16   0        1.64        0.43      1.60 o
   7  16   0        0.01       -1.33      1.96 o
   8  16   0        0.92        3.88      2.19 o
   9  16   0       29.68       36.20      3.41 o
  10  16   0        0.01        2.04      2.18 o
   1  17   0       10.67        7.33      2.30 o
   2  17   0        0.34       -1.24      2.73 o
   3  17   0        0.18        1.67      2.98 o
   4  17   0        0.28       -1.95      1.95 o
   5  17   0        6.17        2.90      2.11 o
   6  17   0       13.74       18.29      6.01 o
   7  17   0        0.09       -0.95      2.10 o
   8  17   0        1.94       -1.04      3.63 o
   9  17   0       11.03       11.07      2.74 o
  10  17   0        6.06        9.73      2.82 o
   0  18   0      136.91      116.97      7.44 o
   1  18   0        0.04       -1.80      2.60 o
   2  18   0        2.89        7.75      3.60 o
   3  18   0        2.57        0.00      3.04 o
   4  18   0       56.88       78.04      7.13 o
   5  18   0        2.56        2.29      3.84 o
   6  18   0       11.89       19.15      5.02 o
   7  18   0       12.78        9.81      2.76 o
   8  18   0        0.07       -0.35      2.48 o
   9  18   0        1.73        2.62      5.11 o
   1  19   0        1.85        2.42      3.35 o
   2  19   0        0.25        3.16      3.47 o
   3  19   0        0.00        0.50      3.29 o
   4  19   0        0.00        5.95      4.15 o
   5  19   0        1.42        6.38      4.22 o
   6  19   0        0.68        6.88      4.22 o
   7  19   0        1.03        2.60      4.03 o
   8  19   0        1.32        0.12      4.46 o
   1  20   0       16.62       15.37      4.28 o
   2  20   0        0.28       -0.87      3.66 o
   3  20   0        0.00        6.51      4.03 o
   4  20   0       22.74       24.92      5.27 o
   5  20   0        0.60        1.86      4.15 o
   6  20   0       12.74        6.14      4.96 o
   7  20   0        3.60        4.09      4.71 o
   2  21   0        0.67        2.98      3.97 o
   3  21   0        8.10       11.41      4.65 o
   4  21   0        8.67       18.41      5.33 o
   5  21   0       16.27       19.59      5.76 o
   6  21   0        0.74       -4.15      4.15 o
   3  22   0       20.96       27.21      5.89 o
   4  22   0        4.26        4.46      4.65 o
 -15   0   1        0.03       -1.13      1.73 o
 -13   0   1        5.10        3.47      1.20 o
 -11   0   1        0.69        0.24      0.87 o
  -9   0   1      442.64      423.43      7.57 o
  -7   0   1      248.73      234.90      3.86 o
  -5   0   1      118.46      140.96      4.28 o
  -3   0   1       62.32       31.74      1.30 o
  -1   0   1     1505.18     1437.36     24.87 o
   1   0   1     4521.11     4419.50     42.84 o
   3   0   1      248.77      273.02      3.25 o
   5   0   1      959.00      934.77     10.31 o
   7   0   1     1417.64     1457.73     17.89 o
   9   0   1        0.27        0.22      0.77 o
  11   0   1       76.73       66.67      2.24 o
  13   0   1        0.02       -0.27      1.25 o
  15   0   1       11.21       10.48      3.60 o
 -15   1   1        1.61        0.31      1.44 o
 -14   1   1        0.00       -0.97      0.97 o
 -13   1   1        6.42        5.82      1.04 o
 -12   1   1        0.91        0.22      0.68 o
 -11   1   1        3.66        2.87      0.58 o
 -10   1   1       57.82       52.39      1.15 o
  -9   1   1       21.31       16.58      0.65 o
  -8   1   1      109.53      102.08      1.57 o
  -7   1   1      265.71      269.78      3.13 o
  -6   1   1      876.04      968.81      9.67 o
  -5   1   1      199.80      209.09      2.87 o
  -4   1   1      365.05      432.66      5.43 o
  -3   1   1     2627.52     2632.08     36.56 o
  -2   1   1     1569.24     1579.26     21.95 o
  -1   1   1      529.93      512.76      6.94 o
   0   1   1      641.58      565.28     11.40 o
   1   1   1     1938.69     2051.29     13.53 o
   2   1   1      252.83      285.26      1.93 o
   3   1   1      571.49      629.84      4.73 o
   4   1   1      521.01      601.55      4.78 o
   5   1   1       17.01       23.16      0.54 o
   6   1   1      504.42      527.60      4.62 o
   7   1   1       88.05       92.88      1.16 o
   8   1   1       15.48       14.21      0.64 o
   9   1   1       14.27       11.39      0.73 o
  10   1   1       54.22       50.42      1.33 o
  11   1   1        4.12        3.55      0.71 o
  12   1   1        1.80        0.17      0.77 o
  13   1   1        0.07       -0.52      0.88 o
  14   1   1        0.00        0.20      1.12 o
  15   1   1        5.35        3.47      2.20 o
 -15   2   1        8.01        9.77      1.68 o
 -14   2   1       25.76       30.34      1.59 o
 -13   2   1       10.19        7.11      1.07 o
 -12   2   1        2.92        2.98      0.73 o
 -11   2   1       41.14       42.22      1.12 o
 -10   2   1      124.03      122.85      1.95 o
  -9   2   1      242.98      241.25      3.54 o
  -8   2   1       60.94       59.33      1.42 o
  -7   2   1        0.12        0.56      0.38 o
  -6   2   1       24.64       29.08      0.77 o
  -5   2   1     4947.39     5427.29     52.25 o
  -4   2   1      512.73      565.06      7.13 o
  -3   2   1       16.93       25.68      1.51 o
  -2   2   1       45.81       45.62      0.81 o
  -1   2   1     3952.83     3913.93     34.84 o
   0   2   1     5373.35     5203.77     37.09 o
   1   2   1     5866.14     5970.64     39.43 o
   2   2   1       37.68       29.89      0.44 o
   3   2   1     1768.52     1738.40     13.20 o
   4   2   1      732.66      714.34      5.38 o
   5   2   1        3.43       -0.20      0.20 o
   6   2   1      169.33      169.87      1.72 o
   7   2   1      118.22      111.97      1.46 o
   8   2   1       12.81       16.75      0.66 o
   9   2   1      160.14      150.27      2.12 o
  10   2   1       38.11       40.36      1.25 o
  11   2   1      129.50      128.33      2.19 o
  12   2   1        0.98       -0.03      0.89 o
  13   2   1        1.05       -0.22      0.97 o
  14   2   1        5.89        3.48      1.33 o
  15   2   1        0.97       -1.15      1.91 o
 -15   3   1        0.94       -1.21      1.27 o
 -14   3   1        0.33       -0.23      1.05 o
 -13   3   1       12.43       10.00      1.13 o
 -12   3   1       22.63       21.86      1.18 o
 -11   3   1        0.76        1.57      0.62 o
 -10   3   1       24.83       20.54      0.86 o
  -9   3   1       33.49       31.25      1.28 o
  -8   3   1       89.84       83.82      1.57 o
  -7   3   1      269.14      283.59      3.12 o
  -6   3   1       42.10       32.36      0.79 o
  -5   3   1        5.94        6.13      0.38 o
  -4   3   1     1865.25     2011.07     24.11 o
  -3   3   1      290.71      300.77      3.27 o
  -2   3   1     9381.54     9777.26     87.09 o
  -1   3   1     8718.07     8627.21     69.22 o
   0   3   1     3906.84     3890.37     28.95 o
   1   3   1     1330.45     1362.27     11.23 o
   2   3   1        0.37        0.23      0.15 o
   3   3   1       14.20       13.91      0.38 o
   4   3   1        0.70        0.44      0.22 o
   5   3   1        1.40        0.44      0.31 o
   6   3   1      476.16      575.99      5.05 o
   7   3   1        4.30        2.25      0.41 o
   8   3   1        5.74        8.17      0.56 o
   9   3   1      160.95      152.05      2.15 o
  10   3   1      124.72      124.18      2.05 o
  11   3   1       10.89       16.07      1.25 o
  12   3   1       15.34       13.00      1.14 o
  13   3   1        6.18        4.62      1.02 o
  14   3   1        2.10        1.31      1.29 o
 -15   4   1        1.35       -0.18      1.17 o
 -14   4   1        0.01       -0.92      0.92 o
 -13   4   1        5.94        6.93      1.12 o
 -12   4   1       20.97       20.57      1.18 o
 -11   4   1        2.44        2.32      0.62 o
 -10   4   1      111.35      114.28      2.47 o
  -9   4   1      248.59      248.48      3.78 o
  -8   4   1      112.77      109.81      1.92 o
  -7   4   1       29.83       25.00      1.14 o
  -6   4   1        7.78        6.42      0.46 o
  -5   4   1      263.16      289.32      3.33 o
  -4   4   1     1673.70     1786.74     17.57 o
  -3   4   1      212.67      242.05      2.80 o
  -2   4   1       85.11       87.11      1.04 o
  -1   4   1     6755.41     6587.77     54.82 o
   0   4   1       42.87       50.82      0.58 o
   1   4   1        2.85        3.60      0.24 o
   2   4   1       94.78      113.96      1.10 o
   3   4   1        0.29        2.32      0.25 o
   4   4   1       76.58       78.38      1.20 o
   5   4   1       29.10       29.70      0.59 o
   6   4   1       33.27       35.45      0.83 o
   7   4   1       34.02       28.26      0.81 o
   8   4   1        0.09        0.11      0.48 o
   9   4   1       45.63       43.09      1.26 o
  10   4   1        9.31        7.51      0.87 o
  11   4   1      288.23      283.92      4.25 o
  12   4   1        0.10       -0.91      0.91 o
  13   4   1        0.56       -1.12      1.12 o
  14   4   1        4.59        0.95      1.29 o
 -14   5   1        0.00       -1.06      1.06 o
 -13   5   1        9.02        6.29      1.43 o
 -12   5   1        4.12        2.79      0.85 o
 -11   5   1       25.14       28.23      1.61 o
 -10   5   1      396.99      360.71      5.20 o
  -9   5   1        7.79        4.62      0.95 o
  -8   5   1        0.51        2.06      0.69 o
  -7   5   1      212.24      233.19      3.16 o
  -6   5   1        4.28        6.04      0.50 o
  -5   5   1       20.36       13.22      1.40 o
  -4   5   1      316.46      326.35      4.56 o
  -3   5   1      414.98      409.38      6.46 o
  -2   5   1      476.93      506.58      4.14 o
  -1   5   1        2.85        0.82      0.22 o
   0   5   1     2247.17     2301.35     15.21 o
   1   5   1       98.46      108.16      1.11 o
   2   5   1     1770.50     2022.16     14.04 o
   3   5   1        0.93        2.11      0.28 o
   4   5   1      317.98      357.45      3.14 o
   5   5   1      812.77      813.78      6.94 o
   6   5   1       17.20       16.75      0.58 o
   7   5   1        2.35        5.28      0.52 o
   8   5   1        2.38        4.62      0.58 o
   9   5   1        6.27        5.91      0.75 o
  10   5   1      117.11      100.74      2.72 o
  11   5   1       36.23       35.28      1.55 o
  12   5   1        0.50       -0.28      0.92 o
  13   5   1        7.41       11.02      1.46 o
  14   5   1        0.01       -0.22      1.44 o
 -14   6   1        0.59        0.85      1.44 o
 -13   6   1       17.78       19.08      1.38 o
 -12   6   1       22.75       18.57      1.25 o
 -11   6   1       31.74       30.94      1.88 o
 -10   6   1       88.92       85.12      3.45 o
  -9   6   1      495.94      440.32      6.01 o
  -8   6   1      172.98      175.32      3.16 o
  -7   6   1        5.51        3.03      0.58 o
  -6   6   1        0.34        0.95      0.44 o
  -5   6   1      607.39      648.73      7.00 o
  -4   6   1      590.40      646.04      9.38 o
  -3   6   1      641.94      756.43      6.41 o
  -2   6   1     2432.08     2550.85     19.27 o
  -1   6   1       16.59       13.46      0.45 o
   0   6   1        4.15        8.32      0.40 o
   1   6   1     1806.44     1991.85     14.48 o
   2   6   1      687.50      742.44      5.47 o
   3   6   1      165.76      144.87      1.59 o
   4   6   1       25.49       40.72      0.77 o
   5   6   1      415.90      438.62      4.09 o
   6   6   1      389.22      404.94      3.87 o
   7   6   1       70.38       71.75      1.42 o
   8   6   1        1.76        1.31      0.56 o
   9   6   1       30.67       32.48      1.15 o
  10   6   1        1.59        1.47      0.85 o
  11   6   1       24.98       19.70      1.30 o
  12   6   1        0.53        1.08      0.96 o
  13   6   1        0.68       -1.30      1.30 o
  14   6   1        1.20       -0.41      1.46 o
 -14   7   1        5.63        3.97      1.38 o
 -13   7   1        0.46       -0.88      1.02 o
 -12   7   1        2.29        2.40      0.92 o
 -11   7   1       10.05       10.21      1.03 o
 -10   7   1        3.34        2.53      0.97 o
  -9   7   1       15.81        9.81      1.24 o
  -8   7   1        1.13        0.75      0.79 o
  -7   7   1      210.66      190.31      3.21 o
  -6   7   1       24.79       27.91      1.14 o
  -5   7   1       53.03       59.75      1.28 o
  -4   7   1       62.64       78.53      1.09 o
  -3   7   1      193.91      239.85      2.43 o
  -2   7   1      263.77      294.84      2.62 o
  -1   7   1      269.00      235.72      2.31 o
   0   7   1       26.46       24.62      0.61 o
   1   7   1      299.60      358.58      3.25 o
   2   7   1        0.07        0.72      0.27 o
   3   7   1       15.55       21.20      0.60 o
   4   7   1       93.61      109.37      1.42 o
   5   7   1       38.62       50.77      1.03 o
   6   7   1      672.87      659.51      5.96 o
   7   7   1       27.83       31.10      1.11 o
   8   7   1       92.00       92.30      1.69 o
   9   7   1       13.94       12.06      0.99 o
  10   7   1        1.50        1.30      0.86 o
  11   7   1        1.46        0.96      1.04 o
  12   7   1       76.53       78.65      2.92 o
  13   7   1        7.58        3.43      1.73 o
  14   7   1        0.04       -1.65      2.70 o
 -14   8   1        0.00        0.17      1.30 o
 -13   8   1        2.82        1.14      1.12 o
 -12   8   1        0.48        0.04      0.94 o
 -11   8   1       34.47       36.48      2.50 o
 -10   8   1        0.17        0.18      0.59 o
  -9   8   1        9.32        9.93      1.41 o
  -8   8   1      214.77      211.58      3.11 o
  -7   8   1      281.05      269.84      3.54 o
  -6   8   1      458.17      408.69      4.57 o
  -5   8   1     1170.21     1170.54     12.56 o
  -4   8   1        1.40        3.57      0.46 o
  -3   8   1      470.57      537.74      6.28 o
  -2   8   1      586.63      637.99      5.36 o
  -1   8   1      139.49      171.37      2.00 o
   0   8   1      178.38      222.39      2.30 o
   1   8   1      902.44      946.77      7.68 o
   2   8   1      273.82      289.58      2.66 o
   3   8   1       22.52       39.31      0.87 o
   4   8   1        1.44        0.43      0.34 o
   5   8   1        0.45        0.47      0.41 o
   6   8   1      653.56      645.23      5.95 o
   7   8   1       76.02       69.06      1.35 o
   8   8   1      219.54      214.36      3.45 o
   9   8   1        3.56        3.16      0.88 o
  10   8   1       18.57       23.10      1.39 o
  11   8   1        7.64        9.14      1.21 o
  12   8   1        2.44        0.98      1.33 o
  13   8   1        0.22        0.57      1.40 o
  14   8   1        1.78       -0.09      2.84 o
 -14   9   1        0.17        1.07      1.33 o
 -13   9   1        5.28        6.86      1.31 o
 -12   9   1        0.05       -0.43      1.68 o
 -11   9   1       11.49        9.19      1.12 o
 -10   9   1       17.37       22.51      1.32 o
  -9   9   1       57.35       61.13      2.57 o
  -8   9   1        2.25        2.12      0.58 o
  -7   9   1      160.98      156.80      2.26 o
  -6   9   1      878.33      779.11      7.86 o
  -5   9   1      286.31      288.54      3.49 o
  -4   9   1      108.68      114.98      1.69 o
  -3   9   1       94.05       92.28      1.35 o
  -2   9   1       20.08       20.08      0.69 o
  -1   9   1      186.60      214.84      2.45 o
   0   9   1     1778.84     1934.70     15.07 o
   1   9   1      111.69      101.70      1.55 o
   2   9   1       65.33       58.05      1.08 o
   3   9   1        2.22        1.85      0.45 o
   4   9   1      193.28      187.44      2.17 o
   5   9   1       20.82       18.89      1.08 o
   6   9   1       88.94       98.99      1.69 o
   7   9   1        0.63        0.09      0.62 o
   8   9   1       41.38       40.88      1.41 o
   9   9   1        6.35        9.01      1.09 o
  10   9   1       11.78       13.06      1.25 o
  11   9   1        1.08        0.89      1.06 o
  12   9   1       11.80       14.09      1.69 o
  13   9   1        9.90       11.06      1.73 o
 -13  10   1       11.25        7.81      1.42 o
 -12  10   1        0.06        2.65      1.10 o
 -11  10   1       30.36       31.00      1.89 o
 -10  10   1        2.94        0.40      1.01 o
  -9  10   1        3.22        2.84      1.15 o
  -8  10   1        0.02        0.40      0.68 o
  -7  10   1      138.81      126.21      2.48 o
  -6  10   1       50.05       49.47      1.42 o
  -5  10   1       70.11       54.86      1.55 o
  -4  10   1      132.25      135.79      1.87 o
  -3  10   1      274.70      264.99      2.78 o
  -2  10   1      183.03      199.66      2.39 o
  -1  10   1       63.76       73.96      1.46 o
   0  10   1      929.41      901.09      7.55 o
   1  10   1        8.09        7.07      0.56 o
   2  10   1      564.22      649.51      6.03 o
   3  10   1       17.92       24.88      0.87 o
   4  10   1      199.19      175.41      2.28 o
   5  10   1      292.71      293.88      3.54 o
   6  10   1      313.53      308.59      3.71 o
   7  10   1      402.75      392.18      6.41 o
   8  10   1       28.67       33.28      1.42 o
   9  10   1       36.42       33.79      2.68 o
  10  10   1        1.32        0.71      1.23 o
  11  10   1        8.65        8.37      1.36 o
  12  10   1        6.68       11.51      1.94 o
  13  10   1        0.50        1.40      1.81 o
 -13  11   1        1.77        2.25      2.03 o
 -12  11   1        0.31        2.11      1.89 o
 -11  11   1       50.13       60.45      3.12 o
 -10  11   1        0.29        0.41      1.03 o
  -9  11   1        1.99        2.90      1.81 o
  -8  11   1       72.54       60.75      1.86 o
  -7  11   1       22.10       23.11      1.25 o
  -6  11   1      330.64      297.62      5.48 o
  -5  11   1       57.76       54.79      1.61 o
  -4  11   1       35.36       27.08      1.15 o
  -3  11   1      422.10      378.85      3.95 o
  -2  11   1      271.56      279.43      3.13 o
  -1  11   1      148.47      156.16      2.29 o
   0  11   1      659.67      622.69      6.16 o
   1  11   1       21.99       26.99      0.88 o
   2  11   1        5.17        2.36      0.51 o
   3  11   1        1.41        0.14      0.51 o
   4  11   1        7.97        6.70      0.77 o
   5  11   1      351.17      336.28      5.26 o
   6  11   1      225.18      220.62      3.75 o
   7  11   1        1.31       -0.23      0.86 o
   8  11   1       56.92       51.58      1.80 o
   9  11   1       18.24       18.22      1.41 o
  10  11   1        0.91       -0.19      1.18 o
  11  11   1        7.78        8.74      1.63 o
  12  11   1        0.05        0.02      1.42 o
  13  11   1        9.09        9.28      1.82 o
 -13  12   1        0.01        0.50      1.38 o
 -12  12   1        3.70        5.36      1.39 o
 -11  12   1        0.35        0.42      1.71 o
 -10  12   1       70.00       82.62      3.03 o
  -9  12   1       16.69       19.88      1.60 o
  -8  12   1        5.36        7.10      1.64 o
  -7  12   1       83.03       73.95      2.18 o
  -6  12   1        0.06       -1.07      1.23 o
  -5  12   1      497.01      463.08      7.49 o
  -4  12   1       48.81       51.59      2.00 o
  -3  12   1        3.25        1.92      0.70 o
  -2  12   1       15.59       14.99      0.92 o
  -1  12   1      339.17      300.91      3.66 o
   0  12   1      144.06      137.14      1.97 o
   1  12   1        0.03       -0.39      0.54 o
   2  12   1        0.02       -0.05      0.53 o
   3  12   1        2.87        1.95      0.70 o
   4  12   1      152.63      169.15      2.93 o
   5  12   1       19.68       20.38      1.40 o
   6  12   1       16.13       15.26      1.41 o
   7  12   1       72.75       69.74      2.34 o
   8  12   1        0.36       -0.70      1.04 o
   9  12   1        8.97        6.83      1.49 o
  10  12   1        0.87        0.91      1.36 o
  11  12   1        0.56        1.32      1.45 o
  12  12   1        1.62        3.65      1.81 o
 -12  13   1        9.74        8.23      2.63 o
 -11  13   1       25.27       26.79      2.61 o
 -10  13   1        1.83        2.58      1.36 o
  -9  13   1       11.63       10.92      1.72 o
  -8  13   1        0.09        1.04      1.13 o
  -7  13   1       44.45       42.58      1.88 o
  -6  13   1       64.73       57.24      2.11 o
  -5  13   1      105.25       99.72      2.77 o
  -4  13   1      154.78      131.47      3.22 o
  -3  13   1       50.66       42.99      1.47 o
  -2  13   1      114.34      108.93      2.35 o
  -1  13   1       30.46       32.48      1.20 o
   0  13   1       17.34       23.36      0.94 o
   1  13   1      146.08      123.14      2.05 o
   2  13   1      213.13      178.32      2.92 o
   3  13   1       95.60       99.69      2.16 o
   4  13   1      314.36      304.03      7.56 o
   5  13   1      405.19      410.30      8.97 o
   6  13   1       38.58       45.27      2.08 o
   7  13   1        0.03       -1.03      1.03 o
   8  13   1        0.48        2.76      1.37 o
   9  13   1       16.80       16.03      1.82 o
  10  13   1        0.90        2.61      1.49 o
  11  13   1       18.04       17.61      2.07 o
  12  13   1        2.54        4.49      1.73 o
 -12  14   1        8.27        6.72      1.66 o
 -11  14   1        4.34        4.05      1.56 o
 -10  14   1        1.17        1.31      1.41 o
  -9  14   1        0.13       -0.37      1.62 o
  -8  14   1        5.80        4.60      1.44 o
  -7  14   1       32.83       32.46      1.79 o
  -6  14   1       30.72       28.53      1.85 o
  -5  14   1       82.00       76.60      2.53 o
  -4  14   1      205.10      214.99      4.40 o
  -3  14   1        4.57        5.97      2.01 o
  -2  14   1      135.15      123.49      2.63 o
  -1  14   1      323.19      313.87      4.28 o
   0  14   1        2.38        2.43      0.81 o
   1  14   1        0.28       -0.07      0.82 o
   2  14   1       73.51       65.54      2.01 o
   3  14   1        0.20       -0.40      1.01 o
   4  14   1       82.60       85.03      2.84 o
   5  14   1       21.87       19.46      1.66 o
   6  14   1        5.77        5.35      1.36 o
   7  14   1        0.80        0.87      1.21 o
   8  14   1        9.44       12.15      1.70 o
   9  14   1        3.71        2.31      1.54 o
  10  14   1        1.78        3.52      1.63 o
  11  14   1        5.07        4.69      1.72 o
 -11  15   1        4.28        5.50      1.66 o
 -10  15   1       15.59       17.99      2.04 o
  -9  15   1        6.93        3.69      1.60 o
  -8  15   1       17.02       21.05      2.00 o
  -7  15   1       20.91       19.30      1.93 o
  -6  15   1       25.20       17.09      1.61 o
  -5  15   1       17.14       19.02      1.65 o
  -4  15   1       63.21       69.39      3.10 o
  -3  15   1       30.41       29.67      1.87 o
  -2  15   1        2.39        2.10      1.21 o
  -1  15   1       23.40       23.03      1.67 o
   0  15   1       64.15       49.47      3.20 o
   1  15   1       39.73       32.26      2.19 o
   2  15   1       70.78       60.33      2.25 o
   3  15   1        7.95        9.05      2.00 o
   4  15   1        7.52        6.44      1.63 o
   5  15   1        1.85        1.08      1.31 o
   6  15   1        2.17        2.77      1.40 o
   7  15   1       19.21       16.01      2.01 o
   8  15   1        4.03        4.86      1.66 o
   9  15   1        7.19        3.52      1.70 o
  10  15   1        0.11        0.40      2.20 o
  11  15   1        0.30        0.96      2.20 o
 -11  16   1        0.60        3.41      1.74 o
 -10  16   1        2.75        0.86      1.62 o
  -9  16   1       15.97       18.65      2.18 o
  -8  16   1        4.06        5.23      1.69 o
  -7  16   1       21.86       17.30      2.16 o
  -6  16   1        4.40        5.82      1.48 o
  -5  16   1      112.18      124.62      5.37 o
  -4  16   1        1.49       -0.77      1.38 o
  -3  16   1       29.28       32.93      5.58 o
  -2  16   1       13.37        9.02      3.69 o
  -1  16   1       79.55       72.27      3.90 o
   0  16   1       82.94       72.43      3.99 o
   1  16   1       66.86       64.54      3.87 o
   2  16   1       26.46       24.62      2.82 o
   3  16   1       21.45       21.78      2.71 o
   4  16   1        4.72        4.40      2.11 o
   5  16   1        4.81        8.87      2.31 o
   6  16   1        1.02        1.58      2.11 o
   7  16   1        0.07       -2.04      2.04 o
   8  16   1        4.20        2.94      3.32 o
   9  16   1        4.76        9.12      2.72 o
  10  16   1        1.70        2.61      2.54 o
 -10  17   1        5.17        6.96      4.37 o
  -9  17   1        3.16        1.53      2.45 o
  -8  17   1       79.78       90.41      4.91 o
  -7  17   1       11.24        6.23      2.34 o
  -6  17   1       10.41       15.85      2.64 o
  -5  17   1        3.83        4.28      2.20 o
  -4  17   1        0.60        0.81      1.98 o
  -3  17   1       75.31       73.77      6.51 o
  -2  17   1        0.53       -2.60      2.60 o
  -1  17   1       30.46       32.22      3.02 o
   0  17   1       32.70       31.94      5.33 o
   1  17   1       41.38       34.89      3.20 o
   2  17   1       27.14       26.16      4.34 o
   3  17   1        1.11        1.18      2.98 o
   4  17   1        1.49       -1.24      3.16 o
   5  17   1       14.42       17.79      4.53 o
   6  17   1       30.39       40.21      3.59 o
   7  17   1       12.83        7.41      2.59 o
   8  17   1       33.37       39.58      3.75 o
   9  17   1        0.22       -0.03      2.48 o
  10  17   1       13.26       18.89      6.11 o
  -9  18   1       32.59       31.43      3.72 o
  -8  18   1        4.84        4.83      2.57 o
  -7  18   1       15.80       16.57      3.04 o
  -6  18   1        0.28       -0.28      3.81 o
  -5  18   1        2.51        3.04      3.53 o
  -4  18   1       24.75       26.34      5.08 o
  -3  18   1        0.30        0.56      3.47 o
  -2  18   1        3.66        5.27      3.66 o
  -1  18   1        8.23       14.51      3.66 o
   0  18   1        0.02        2.89      2.17 o
   1  18   1        0.00        1.47      2.13 o
   2  18   1        1.14        4.84      3.10 o
   3  18   1        3.20        1.86      3.47 o
   4  18   1        9.00        4.71      3.72 o
   5  18   1        1.45        2.17      3.78 o
   6  18   1        0.73        1.98      3.60 o
   7  18   1        2.38        3.22      3.97 o
   8  18   1        1.08        3.04      4.59 o
   9  18   1       16.89       27.77      6.14 o
  -8  19   1        7.93       15.74      5.21 o
  -7  19   1        9.92       12.15      4.96 o
  -6  19   1        2.23        1.92      4.15 o
  -5  19   1       15.12       22.87      5.27 o
  -4  19   1        3.49        6.01      3.97 o
  -3  19   1        2.47        1.74      3.66 o
  -2  19   1        0.04       -2.98      2.98 o
  -1  19   1       25.48       30.06      4.90 o
   0  19   1        0.53        1.05      3.29 o
   1  19   1        0.10       -2.67      2.67 o
   2  19   1       18.70       16.74      4.22 o
   3  19   1       43.56       44.01      5.76 o
   4  19   1        6.39        1.67      3.97 o
   5  19   1       16.40       22.56      4.96 o
   6  19   1        7.87       15.50      5.02 o
   7  19   1        4.37        1.86      4.15 o
   8  19   1        0.02        4.15      4.84 o
  -7  20   1        5.94       13.82      5.27 o
  -6  20   1        5.33       19.34      5.52 o
  -5  20   1        6.16       13.58      5.02 o
  -4  20   1        0.18       -2.42      3.78 o
  -3  20   1       31.76       40.35      5.89 o
  -2  20   1       26.74       36.08      5.52 o
  -1  20   1        0.11        2.17      3.60 o
   1  20   1        5.14        1.98      3.41 o
   2  20   1       28.50       39.11      5.58 o
   3  20   1       12.35       11.90      4.34 o
   4  20   1       15.26       12.83      4.40 o
   5  20   1       23.89       23.56      5.52 o
   6  20   1        4.63       11.65      5.08 o
   7  20   1        5.95        2.73      4.65 o
  -6  21   1        8.77        8.68      5.08 o
  -5  21   1       14.13       24.49      5.89 o
  -4  21   1       14.14       26.84      5.83 o
  -3  21   1       10.54       23.80      5.39 o
  -2  21   1       12.54       24.86      5.33 o
   2  21   1        1.40        5.76      4.09 o
   3  21   1       10.38       11.72      4.53 o
   4  21   1        1.33        4.22      4.22 o
   5  21   1        3.52        2.05      4.53 o
  -4  22   1        0.69       -0.25      4.65 o
  -3  22   1        0.01        0.31      4.34 o
   3  22   1        0.03        4.77      4.40 o
   4  22   1        2.06       -0.56      4.28 o
 -14   0   2       27.49       33.34      2.91 o
 -12   0   2       15.25       21.05      1.45 o
 -10   0   2       50.42       50.81      1.80 o
  -8   0   2       72.85       69.93      1.98 o
  -6   0   2      928.36      870.74     21.45 o
  -4   0   2      152.41      158.94      4.53 o
  -2   0   2       79.76       72.25      1.67 o
   0   0   2      416.34      506.21      5.64 o
   2   0   2      552.34      569.00      5.84 o
   4   0   2      122.62      154.13      2.02 o
   6   0   2      423.76      370.23      4.73 o
   8   0   2       21.18       22.19      1.21 o
  10   0   2        0.65       -0.49      0.88 o
  12   0   2        1.62        1.84      1.56 o
  14   0   2        1.81        0.00      1.97 o
 -15   1   2        0.04       -1.56      1.56 o
 -14   1   2        2.43        2.28      1.10 o
 -13   1   2        8.06        7.28      1.00 o
 -12   1   2        0.42       -0.65      0.65 o
 -11   1   2        7.87        7.25      0.59 o
 -10   1   2        2.49        2.44      0.49 o
  -9   1   2      226.67      216.87      3.78 o
  -8   1   2      374.52      347.02      4.52 o
  -7   1   2       89.93       94.46      1.70 o
  -6   1   2      243.10      243.94      3.32 o
  -5   1   2       61.07       84.51      1.35 o
  -4   1   2       76.27       98.96      1.61 o
  -3   1   2      183.97      182.81      2.31 o
  -2   1   2     3408.78     3574.69     37.82 o
  -1   1   2     1018.42     1135.87      7.56 o
   0   1   2     1438.28     1500.68     10.73 o
   1   1   2    33681.20    32835.64    242.35 o
   2   1   2      590.49      541.60      3.80 o
   3   1   2       21.50       14.41      0.39 o
   4   1   2       11.69        8.68      0.38 o
   5   1   2      170.30      206.80      1.93 o
   6   1   2       74.80       68.67      1.05 o
   7   1   2      462.34      473.21      4.01 o
   8   1   2        0.27        0.38      0.46 o
   9   1   2       37.65       40.82      1.20 o
  10   1   2       37.48       33.77      1.28 o
  11   1   2        0.04       -0.58      0.76 o
  12   1   2       30.13       32.11      1.48 o
  13   1   2        1.15        0.61      1.08 o
  14   1   2        0.01       -1.32      1.32 o
 -15   2   2        2.27        1.58      1.37 o
 -14   2   2        2.87        1.64      0.97 o
 -13   2   2        1.91       -0.18      0.84 o
 -12   2   2        0.03        0.08      0.77 o
 -11   2   2       12.73       10.80      0.72 o
 -10   2   2      275.72      261.86      3.80 o
  -9   2   2      198.89      191.84      2.93 o
  -8   2   2       20.29       23.09      0.91 o
  -7   2   2       24.87       23.88      0.71 o
  -6   2   2      386.29      391.47      5.95 o
  -5   2   2      492.31      536.06      7.89 o
  -4   2   2      106.52       81.13      1.74 o
  -3   2   2      115.95       99.84      1.57 o
  -2   2   2     3698.03     3908.36     46.13 o
  -1   2   2     4337.90     4312.86     33.74 o
   0   2   2      259.31      264.90      2.23 o
   1   2   2     3434.40     3403.07     27.36 o
   2   2   2    20385.89    20018.37    135.67 o
   3   2   2     1656.28     1602.62     11.20 o
   4   2   2      718.66      724.31      5.83 o
   5   2   2      189.80      186.45      1.90 o
   6   2   2      731.32      684.36      5.98 o
   7   2   2       10.44        8.48      0.65 o
   8   2   2       35.63       34.32      1.03 o
   9   2   2       20.68       18.53      0.97 o
  10   2   2      112.19      110.13      2.17 o
  11   2   2       69.58       73.71      2.00 o
  12   2   2        1.61        2.65      1.00 o
  13   2   2        1.35        1.08      1.08 o
  14   2   2        0.14        0.53      1.38 o
 -15   3   2        7.56        6.68      2.02 o
 -14   3   2        0.09       -0.90      0.90 o
 -13   3   2        8.09        6.69      0.98 o
 -12   3   2        0.93        0.78      0.68 o
 -11   3   2       15.65       12.06      0.98 o
 -10   3   2      157.34      160.19      2.80 o
  -9   3   2      402.62      394.02      5.38 o
  -8   3   2      561.13      578.95      6.93 o
  -7   3   2        5.45        7.83      0.77 o
  -6   3   2       54.73       37.00      1.20 o
  -5   3   2      210.65      209.48      3.23 o
  -4   3   2      349.15      432.89      6.65 o
  -3   3   2       17.83       14.98      0.81 o
  -2   3   2     4558.17     4751.32     49.63 o
  -1   3   2     4867.68     5056.11     41.82 o
   0   3   2       49.78       68.59      0.83 o
   1   3   2     3497.39     3611.05     25.55 o
   2   3   2      268.40      285.74      2.43 o
   3   3   2     2229.96     2337.20     16.17 o
   4   3   2      118.95      148.18      1.60 o
   5   3   2      462.67      478.92      4.11 o
   6   3   2       36.58       40.06      1.11 o
   7   3   2       27.08       25.69      0.94 o
   8   3   2        1.76        2.61      0.58 o
   9   3   2        6.29       10.01      0.87 o
  10   3   2        0.64       -0.64      0.91 o
  11   3   2       10.21        8.25      1.32 o
  12   3   2        9.61       10.74      1.47 o
  13   3   2        0.09        1.08      0.99 o
  14   3   2        0.06       -1.51      1.86 o
 -15   4   2        0.13       -1.14      1.54 o
 -14   4   2        0.88       -0.20      0.86 o
 -13   4   2       10.13        7.63      0.98 o
 -12   4   2        5.88        5.31      0.77 o
 -11   4   2        5.43        3.84      1.17 o
 -10   4   2      421.26      382.56      5.23 o
  -9   4   2       94.86       98.28      2.24 o
  -8   4   2      140.91      140.35      2.93 o
  -7   4   2       46.64       45.81      1.74 o
  -6   4   2        1.79        1.72      0.62 o
  -5   4   2      151.98      161.83      2.79 o
  -4   4   2        0.29        0.39      0.40 o
  -3   4   2      315.95      414.77      4.95 o
  -2   4   2     1376.04     1417.74     12.09 o
  -1   4   2     2583.26     2654.54     22.18 o
   0   4   2      503.98      537.61      4.16 o
   1   4   2      390.12      416.83      3.33 o
   2   4   2     1828.67     1730.89     12.62 o
   3   4   2        2.78        6.13      0.29 o
   4   4   2       31.51       30.06      0.73 o
   5   4   2      146.95      125.64      1.52 o
   6   4   2       74.53       84.66      1.39 o
   7   4   2        8.56       10.58      0.66 o
   8   4   2        2.00        2.41      0.59 o
   9   4   2       93.79       96.93      1.94 o
  10   4   2       50.38       41.18      1.54 o
  11   4   2       62.19       65.87      2.21 o
  12   4   2        2.62        1.59      1.07 o
  13   4   2        4.66        2.80      1.42 o
  14   4   2        2.55        3.52      1.86 o
 -15   5   2        8.62        5.00      1.34 o
 -14   5   2        0.33       -0.83      1.00 o
 -13   5   2        0.94       -0.30      0.95 o
 -12   5   2       11.92       13.53      1.69 o
 -11   5   2        1.20        0.31      1.08 o
 -10   5   2       48.70       53.83      2.19 o
  -9   5   2      408.59      377.31      7.82 o
  -8   5   2       17.29       24.62      1.38 o
  -7   5   2       44.74       32.14      1.43 o
  -6   5   2      224.68      215.76      3.68 o
  -5   5   2       20.78       21.68      0.83 o
  -4   5   2     6418.63     7142.03     74.96 o
  -3   5   2       70.24       74.36      1.24 o
  -2   5   2      397.28      438.04      5.68 o
  -1   5   2       83.02       91.61      1.10 o
   0   5   2        2.81        0.95      0.24 o
   1   5   2     2155.55     2235.68     16.91 o
   2   5   2      272.42      321.48      2.76 o
   3   5   2      185.31      262.58      2.47 o
   4   5   2      126.73      123.58      1.57 o
   5   5   2      392.32      401.66      3.82 o
   6   5   2       82.57       83.90      1.36 o
   7   5   2       22.89       23.30      0.80 o
   8   5   2        0.45       -0.25      0.57 o
   9   5   2       47.51       51.93      1.52 o
  10   5   2        3.32        1.46      0.95 o
  11   5   2       56.65       53.36      2.28 o
  12   5   2       34.68       40.83      1.85 o
  13   5   2        1.51        3.42      1.31 o
  14   5   2       12.61       15.30      2.03 o
 -14   6   2        0.02       -0.14      1.24 o
 -13   6   2        0.76        0.82      0.83 o
 -12   6   2       15.61       15.20      4.09 o
 -11   6   2        0.10        1.05      1.34 o
 -10   6   2       17.43       16.97      1.64 o
  -9   6   2      124.60      117.94      3.02 o
  -8   6   2      187.66      183.22      3.01 o
  -7   6   2      211.46      187.87      4.84 o
  -6   6   2       14.46       13.48      0.79 o
  -5   6   2      612.75      695.64     10.61 o
  -4   6   2      210.62      220.50      3.18 o
  -3   6   2      137.18      123.19      1.75 o
  -2   6   2      116.15      129.07      1.60 o
  -1   6   2     1519.80     1532.09     11.77 o
   0   6   2      816.43      891.08      7.94 o
   1   6   2      251.71      270.43      2.46 o
   2   6   2      279.78      313.47      2.65 o
   3   6   2      404.10      433.89      3.64 o
   4   6   2       10.03       15.96      0.63 o
   5   6   2      131.11      148.66      1.88 o
   6   6   2      283.39      295.50      3.34 o
   7   6   2       49.56       51.63      1.18 o
   8   6   2        2.14        3.05      0.69 o
   9   6   2       30.56       31.27      1.31 o
  10   6   2       78.78       76.77      2.22 o
  11   6   2       83.21       83.50      3.36 o
  12   6   2        1.28        2.25      1.26 o
  13   6   2       18.20       16.78      1.98 o
  14   6   2        0.04       -2.76      3.02 o
 -14   7   2        4.84        5.00      1.98 o
 -13   7   2        2.85        3.10      0.92 o
 -12   7   2        6.70       10.25      2.54 o
 -11   7   2       30.11       33.04      2.76 o
 -10   7   2        0.70        0.62      1.28 o
  -9   7   2        9.86       10.80      1.32 o
  -8   7   2        0.25       -0.68      0.97 o
  -7   7   2       86.43       87.34      2.48 o
  -6   7   2       80.24       82.92      1.83 o
  -5   7   2       36.09       39.99      1.31 o
  -4   7   2       92.46      105.89      2.37 o
  -3   7   2      534.50      500.18      5.04 o
  -2   7   2      610.72      712.90      5.84 o
  -1   7   2      608.29      668.18      5.51 o
   0   7   2      190.76      268.35      2.59 o
   1   7   2      151.42      186.47      2.16 o
   2   7   2       89.68       91.76      1.17 o
   3   7   2     1162.08     1169.83      8.51 o
   4   7   2       67.82       81.51      1.33 o
   5   7   2       10.70       13.15      0.65 o
   6   7   2       19.56       14.15      0.79 o
   7   7   2       40.50       44.04      1.16 o
   8   7   2      251.82      244.21      3.39 o
   9   7   2       33.38       35.21      1.53 o
  10   7   2       19.11       17.99      1.33 o
  11   7   2        2.83        2.12      1.16 o
  12   7   2       13.98       11.85      1.48 o
  13   7   2        1.38       -0.14      1.52 o
  14   7   2        0.41        3.20      1.76 o
 -14   8   2       83.58       85.21      2.71 o
 -13   8   2        0.30       -0.65      1.15 o
 -12   8   2        0.07        1.30      2.67 o
 -11   8   2       11.73       12.39      2.28 o
 -10   8   2       17.76       20.79      3.22 o
  -9   8   2       61.28       58.23      2.74 o
  -8   8   2       70.97       65.87      2.38 o
  -7   8   2      786.71      731.61     10.37 o
  -6   8   2       16.85       18.09      1.29 o
  -5   8   2       82.22       93.23      1.62 o
  -4   8   2        0.05        0.40      0.37 o
  -3   8   2      270.70      239.91      2.68 o
  -2   8   2      119.03      127.43      1.51 o
  -1   8   2       83.13       76.31      1.18 o
   0   8   2       69.53       75.43      1.27 o
   1   8   2      114.02      136.90      1.91 o
   2   8   2      169.24      202.13      2.10 o
   3   8   2      183.73      204.42      2.03 o
   4   8   2       37.06       36.10      0.91 o
   5   8   2        2.33        3.75      0.51 o
   6   8   2      450.01      479.15      5.04 o
   7   8   2      345.94      317.49      4.02 o
   8   8   2       16.31       16.58      1.10 o
   9   8   2      100.95       96.23      4.46 o
  10   8   2        5.77        4.09      1.17 o
  11   8   2        5.27        3.47      1.23 o
  12   8   2       11.23       12.00      1.95 o
  13   8   2        3.01        3.85      2.56 o
 -14   9   2        0.84       -0.48      1.68 o
 -13   9   2        3.51        5.05      1.08 o
 -12   9   2        2.46        3.37      1.13 o
 -11   9   2       10.24       12.40      3.41 o
 -10   9   2       21.54       21.27      2.63 o
  -9   9   2        2.97        2.82      2.08 o
  -8   9   2       13.01       12.53      2.01 o
  -7   9   2        0.95       -0.44      0.44 o
  -6   9   2      197.86      206.39      2.68 o
  -5   9   2       19.74       23.96      0.91 o
  -4   9   2      210.94      218.62      3.49 o
  -3   9   2      445.25      413.21      3.99 o
  -2   9   2       33.76       29.18      0.79 o
  -1   9   2       58.36       57.78      1.13 o
   0   9   2       14.40       14.37      0.73 o
   1   9   2      919.31     1069.13      8.75 o
   2   9   2       15.82       21.92      0.70 o
   3   9   2       13.74       20.16      0.63 o
   4   9   2        0.11        0.51      0.54 o
   5   9   2        0.06       -0.65      0.65 o
   6   9   2      103.52       99.33      2.02 o
   7   9   2       15.60       14.08      1.08 o
   8   9   2      103.42      105.57      3.21 o
   9   9   2       57.97       50.76      2.19 o
  10   9   2       47.67       46.18      2.03 o
  11   9   2        1.21       -0.70      1.13 o
  12   9   2        0.27       -0.26      1.42 o
  13   9   2        1.70        2.60      1.64 o
 -13  10   2        0.30        0.80      1.06 o
 -12  10   2        3.04        3.00      1.32 o
 -11  10   2        6.29        7.94      1.91 o
 -10  10   2        2.82        4.84      0.88 o
  -9  10   2        0.00       -0.16      0.71 o
  -8  10   2       32.40       32.50      1.14 o
  -7  10   2       88.80       82.21      3.12 o
  -6  10   2       64.45       51.19      1.56 o
  -5  10   2       60.76       67.16      1.49 o
  -4  10   2       41.69       27.91      0.96 o
  -3  10   2       89.75       75.73      1.30 o
  -2  10   2       84.95       81.95      1.53 o
  -1  10   2       63.53       71.18      1.36 o
   0  10   2      349.82      344.80      3.63 o
   1  10   2      163.24      163.83      2.07 o
   2  10   2      277.21      308.51      3.19 o
   3  10   2       32.07       31.98      0.86 o
   4  10   2       35.53       38.55      1.10 o
   5  10   2       11.04       12.21      0.91 o
   6  10   2      149.00      137.44      2.60 o
   7  10   2       33.32       34.22      1.53 o
   8  10   2       41.97       41.85      1.88 o
   9  10   2        3.97        1.95      1.03 o
  10  10   2       20.81       23.77      1.68 o
  11  10   2       12.80       10.63      1.47 o
  12  10   2        0.20        0.87      1.68 o
  13  10   2        2.45        0.62      2.24 o
 -13  11   2        3.58        4.30      2.01 o
 -12  11   2        6.66        7.11      1.23 o
 -11  11   2        8.03        9.51      1.22 o
 -10  11   2       10.52       10.30      1.52 o
  -9  11   2        0.36        0.04      1.43 o
  -8  11   2        0.49        0.47      0.74 o
  -7  11   2       60.74       52.21      2.25 o
  -6  11   2       44.65       45.12      1.62 o
  -5  11   2      260.80      251.60      3.63 o
  -4  11   2      844.99      813.59      9.05 o
  -3  11   2      350.22      331.56      3.84 o
  -2  11   2       17.10       13.04      0.91 o
  -1  11   2      119.61      121.72      1.88 o
   0  11   2       59.56       55.77      1.31 o
   1  11   2       81.75       70.59      1.35 o
   2  11   2       12.46       13.74      0.73 o
   3  11   2        5.36        9.63      0.84 o
   4  11   2        1.78        2.33      0.73 o
   5  11   2      297.55      297.13      4.38 o
   6  11   2        4.75        3.12      0.95 o
   7  11   2       34.08       34.79      1.78 o
   8  11   2        3.01        0.75      1.11 o
   9  11   2       56.02       58.61      2.09 o
  10  11   2       11.54       11.60      1.45 o
  11  11   2       10.25        9.47      1.49 o
  12  11   2       24.70       27.80      2.36 o
 -13  12   2        0.21        1.40      3.00 o
 -12  12   2        1.63        1.34      1.85 o
 -11  12   2        9.47       10.58      1.42 o
 -10  12   2        5.40        7.61      1.30 o
  -9  12   2        2.79        1.80      1.04 o
  -8  12   2        4.50        2.10      0.99 o
  -7  12   2        0.04       -0.01      0.82 o
  -6  12   2        0.09       -0.79      0.79 o
  -5  12   2       25.46       26.19      1.98 o
  -4  12   2        0.13       -0.43      0.92 o
  -3  12   2       18.53       17.58      0.99 o
  -2  12   2      120.12      125.55      3.18 o
  -1  12   2       12.87       11.20      0.79 o
   0  12   2       10.01       11.90      0.80 o
   1  12   2      185.32      173.58      2.42 o
   2  12   2      180.84      171.30      2.39 o
   3  12   2       14.16       14.17      1.16 o
   4  12   2       70.23       73.26      1.84 o
   5  12   2       72.07       72.73      4.51 o
   6  12   2      161.28      160.77      4.52 o
   7  12   2        0.05       -0.10      1.05 o
   8  12   2       28.21       22.71      1.66 o
   9  12   2       10.90       14.02      1.66 o
  10  12   2       18.38       24.22      2.13 o
  11  12   2        2.78        3.05      1.35 o
  12  12   2        1.86        0.78      1.67 o
 -12  13   2        3.37        3.02      1.36 o
 -11  13   2       25.32       25.83      3.25 o
 -10  13   2        3.88        2.95      1.29 o
  -9  13   2        4.45        6.19      1.34 o
  -8  13   2        1.14        1.69      1.11 o
  -7  13   2        0.12       -0.07      0.95 o
  -6  13   2        6.37        7.27      1.13 o
  -5  13   2       14.54       13.45      1.33 o
  -4  13   2     1270.89     1240.87     26.67 o
  -3  13   2       25.43       28.23      1.23 o
  -2  13   2      106.23       97.03      2.22 o
  -1  13   2       15.36       11.72      0.95 o
   0  13   2      220.84      206.44      2.96 o
   1  13   2      174.30      164.28      2.58 o
   2  13   2        0.59        0.05      0.77 o
   3  13   2      306.17      302.76      4.48 o
   4  13   2      192.82      193.18      4.19 o
   5  13   2      225.08      210.16      7.75 o
   6  13   2       19.73       20.76      1.71 o
   7  13   2       12.61       11.57      1.73 o
   8  13   2       22.24       23.63      2.73 o
   9  13   2        2.80        1.09      1.79 o
  10  13   2        0.05       -0.94      1.54 o
  11  13   2        0.00        0.56      2.11 o
  12  13   2        5.78        3.61      2.52 o
 -12  14   2        2.79        2.70      2.68 o
 -11  14   2        1.63        0.85      1.34 o
 -10  14   2        3.10        1.61      1.42 o
  -9  14   2        0.15        1.19      1.30 o
  -8  14   2        1.17       -0.69      1.23 o
  -7  14   2        8.09        7.70      1.42 o
  -6  14   2        6.02        7.52      1.60 o
  -5  14   2        1.63        0.69      1.10 o
  -4  14   2       43.31       37.98      1.96 o
  -3  14   2      202.51      177.34      3.94 o
  -2  14   2       10.51       10.95      1.10 o
  -1  14   2       33.51       31.28      1.57 o
   0  14   2        0.02       -0.51      0.78 o
   1  14   2        2.92        5.22      1.18 o
   2  14   2       92.62       73.89      2.34 o
   3  14   2       99.29      104.44      3.12 o
   4  14   2      128.08      130.31      3.51 o
   5  14   2       44.16       44.36      2.25 o
   6  14   2       55.12       57.77      2.56 o
   7  14   2       20.70       17.51      2.02 o
   8  14   2        2.15        1.64      1.53 o
   9  14   2        0.66        1.49      1.52 o
  10  14   2        0.48        0.91      2.18 o
  11  14   2        1.06        2.91      2.30 o
 -11  15   2        0.32        1.58      1.52 o
 -10  15   2        1.89        2.25      1.57 o
  -9  15   2        3.38        5.26      1.53 o
  -8  15   2        7.66       11.08      1.82 o
  -7  15   2        1.84        1.63      1.39 o
  -6  15   2        0.03       -0.80      1.34 o
  -5  15   2        0.00        0.18      1.17 o
  -4  15   2        8.67        6.64      1.33 o
  -3  15   2        3.51        1.10      1.14 o
  -2  15   2        6.78        4.38      1.27 o
  -1  15   2      225.30      233.69      4.33 o
   0  15   2       37.92       33.39      3.32 o
   1  15   2      270.33      240.39      7.08 o
   2  15   2       33.02       36.07      7.44 o
   3  15   2        1.57        4.56      2.00 o
   4  15   2       35.52       33.02      3.62 o
   5  15   2       22.23       25.82      2.27 o
   6  15   2        1.73        0.17      1.99 o
   7  15   2       31.30       24.51      2.99 o
   8  15   2        3.11        0.38      2.08 o
   9  15   2        0.50        1.42      2.27 o
  10  15   2        3.03        4.78      2.49 o
  11  15   2        4.46       -2.03      2.40 o
 -11  16   2        0.36       -0.79      2.85 o
 -10  16   2        2.08        0.06      1.77 o
  -9  16   2        6.91       11.16      1.92 o
  -8  16   2        0.60       -0.67      1.53 o
  -7  16   2        7.37        4.65      1.70 o
  -6  16   2        1.36        0.27      1.23 o
  -5  16   2        0.01       -1.23      1.23 o
  -4  16   2        2.94        1.83      1.45 o
  -3  16   2        0.44       -1.14      2.48 o
  -2  16   2        0.25       -0.36      1.77 o
  -1  16   2        0.04       -0.48      1.68 o
   0  16   2       89.76       77.33      4.14 o
   1  16   2        5.69        3.09      1.99 o
   2  16   2       76.21       71.91      3.99 o
   3  16   2      154.94      141.02      8.24 o
   4  16   2       29.65       36.39      4.96 o
   5  16   2        5.43        8.12      2.45 o
   6  16   2      128.74      125.53      5.49 o
   7  16   2        0.37        2.29      2.34 o
   8  16   2       22.61       22.27      3.08 o
   9  16   2        3.66        4.14      2.49 o
  10  16   2        7.05        2.40      2.56 o
 -10  17   2        0.01       -1.62      2.21 o
  -9  17   2       28.67       37.34      3.49 o
  -8  17   2       58.61       63.30      4.15 o
  -7  17   2       36.71       36.68      3.38 o
  -6  17   2       33.00       23.06      2.86 o
  -5  17   2       24.10       26.53      6.82 o
  -4  17   2        1.15       -1.70      1.70 o
  -3  17   2        3.47        2.73      3.10 o
  -2  17   2       19.11       23.25      4.34 o
  -1  17   2        0.41        1.58      1.94 o
   0  17   2       15.60       10.30      2.43 o
   1  17   2       33.10       21.74      2.80 o
   2  17   2       42.07       50.21      5.27 o
   3  17   2       21.64       24.36      4.40 o
   4  17   2       16.51       17.11      4.22 o
   5  17   2        8.09        9.55      3.91 o
   6  17   2        0.11        0.74      3.91 o
   7  17   2        2.01        0.25      3.60 o
   8  17   2        2.74       -3.66      3.66 o
   9  17   2       12.28       20.70      5.33 o
  -9  18   2        3.60        4.51      2.66 o
  -8  18   2        7.16        7.27      2.73 o
  -7  18   2        0.76       -3.14      3.81 o
  -6  18   2        1.62        0.38      2.18 o
  -5  18   2       12.06       12.27      4.53 o
  -4  18   2        2.88        4.65      3.66 o
  -3  18   2       12.63       11.84      4.09 o
  -2  18   2        8.57        3.91      3.60 o
  -1  18   2        0.81        1.36      3.16 o
   0  18   2        0.98        2.28      2.23 o
   1  18   2        0.08       -0.11      2.82 o
   2  18   2        2.97        2.23      3.10 o
   3  18   2       10.45       12.58      4.03 o
   4  18   2        0.01       -1.24      3.35 o
   5  18   2        0.06        5.70      3.97 o
   6  18   2        0.02        4.84      3.91 o
   7  18   2        6.79        8.55      4.84 o
   8  18   2        4.58        6.63      4.59 o
  -8  19   2        0.06       -0.16      2.45 o
  -7  19   2        3.83        3.91      4.59 o
  -6  19   2        1.26        2.42      4.09 o
  -5  19   2        0.88        3.72      3.91 o
  -4  19   2       13.90       18.78      5.02 o
  -3  19   2        6.13        5.76      3.97 o
  -2  19   2       17.01       15.81      4.46 o
  -1  19   2        0.75       -2.98      2.98 o
   0  19   2        4.88        2.05      3.41 o
   1  19   2        0.00        2.91      3.16 o
   2  19   2        6.39        8.86      3.97 o
   3  19   2        1.16       -3.41      3.41 o
   4  19   2        0.04       -2.42      3.60 o
   5  19   2       25.03       31.49      5.64 o
   6  19   2        2.87        2.60      4.15 o
   7  19   2       15.35       20.27      5.52 o
   8  19   2        9.66       13.02      5.27 o
  -7  20   2        3.25       -0.31      4.59 o
  -6  20   2        0.06       -0.87      4.22 o
  -5  20   2        1.52        2.11      4.22 o
  -4  20   2        0.29       -3.41      3.41 o
  -3  20   2        3.59        6.26      4.28 o
  -2  20   2        0.14       -3.16      3.47 o
  -1  20   2        9.83       20.64      4.71 o
   2  20   2        0.36       -0.06      3.53 o
   3  20   2        2.91       -0.93      3.66 o
   4  20   2       10.60       11.16      4.90 o
   5  20   2       11.59       16.67      5.33 o
   6  20   2        3.01        3.53      4.53 o
  -6  21   2        5.77       10.10      5.21 o
  -5  21   2        1.34        1.43      4.46 o
  -4  21   2        0.08       -0.99      3.66 o
  -3  21   2        4.68       11.65      4.90 o
  -2  21   2        1.16        0.99      4.28 o
   3  21   2        6.52        9.48      4.71 o
   4  21   2       26.45       37.87      6.20 o
   5  21   2        3.75        0.19      4.15 o
  -4  22   2        3.10        3.29      4.77 o
  -3  22   2        1.46       -0.87      4.34 o
  -2  22   2        4.53        6.88      4.71 o
 -15   0   3       42.53       49.87      3.04 o
 -13   0   3        0.17       -0.39      1.52 o
 -11   0   3       64.80       61.51      1.75 o
  -9   0   3      688.21      670.07      9.76 o
  -7   0   3      270.92      276.15      7.87 o
  -5   0   3      494.39      567.06     14.32 o
  -3   0   3      212.92      182.45      2.88 o
  -1   0   3        0.54       -0.09      0.26 o
   1   0   3    63496.76    60187.61   1104.14 o
   3   0   3        9.58       11.15      0.63 o
   5   0   3       19.15       27.33      0.94 o
   7   0   3       64.18       51.01      1.71 o
   9   0   3       71.60       70.95      2.28 o
  11   0   3       18.17       15.90      2.49 o
  13   0   3       19.01       25.04      4.46 o
 -15   1   3        4.21        4.15      1.25 o
 -14   1   3        6.15        5.81      1.13 o
 -13   1   3       19.10       21.43      1.22 o
 -12   1   3        3.89        3.18      0.83 o
 -11   1   3       18.48       15.68      0.72 o
 -10   1   3       17.67       15.34      0.89 o
  -9   1   3      139.14      140.21      2.52 o
  -8   1   3      100.89       92.06      1.84 o
  -7   1   3       43.87       48.68      1.16 o
  -6   1   3       57.52       65.25      1.26 o
  -5   1   3       33.73       37.49      0.98 o
  -4   1   3      159.07      175.45      2.75 o
  -3   1   3       45.67       33.54      0.74 o
  -2   1   3      135.03      124.41      1.34 o
  -1   1   3     1187.59     1146.57      8.74 o
   0   1   3     4361.30     4553.18     30.70 o
   1   1   3     6298.95     6143.79     43.20 o
   2   1   3     1864.63     1925.84     13.27 o
   3   1   3      155.74      194.14      1.87 o
   4   1   3       83.89       88.45      1.12 o
   5   1   3       23.94       25.84      0.54 o
   6   1   3        2.77        2.98      0.40 o
   7   1   3       70.69       58.80      1.22 o
   8   1   3       18.74       28.39      1.11 o
   9   1   3       23.75       24.60      1.22 o
  10   1   3        0.03       -0.80      0.80 o
  11   1   3        0.07       -0.82      0.82 o
  12   1   3       38.00       38.39      1.93 o
  13   1   3        0.24       -0.12      1.45 o
  14   1   3        1.42        1.32      2.97 o
 -15   2   3        0.42       -1.07      1.07 o
 -14   2   3        0.46       -0.20      0.95 o
 -13   2   3        1.75        1.74      0.83 o
 -12   2   3       20.92       17.30      1.00 o
 -11   2   3       19.34       17.11      1.02 o
 -10   2   3        0.37        0.90      0.65 o
  -9   2   3        0.42        0.58      0.64 o
  -8   2   3       17.01       15.37      0.89 o
  -7   2   3        5.42        5.42      0.65 o
  -6   2   3      165.42      161.23      2.48 o
  -5   2   3      682.70      706.50      7.84 o
  -4   2   3       66.32       81.98      1.29 o
  -3   2   3       81.79       88.73      1.38 o
  -2   2   3      438.71      479.66      4.30 o
  -1   2   3     3304.76     3470.71     25.76 o
   0   2   3     1389.63     1402.18     11.81 o
   1   2   3       26.82       32.12      1.06 o
   2   2   3     1391.08     1358.69     10.49 o
   3   2   3      192.95      188.00      2.03 o
   4   2   3        0.26        0.40      0.29 o
   5   2   3        5.20       16.36      0.63 o
   6   2   3       64.47       74.44      1.18 o
   7   2   3       30.08       28.98      0.90 o
   8   2   3        4.45        3.96      0.67 o
   9   2   3       80.62       81.48      2.00 o
  10   2   3        0.56       -0.53      0.86 o
  11   2   3        3.15        0.95      1.09 o
  12   2   3        0.67       -0.31      1.01 o
  13   2   3        1.97        1.29      1.39 o
  14   2   3        0.83        1.73      2.51 o
 -15   3   3        4.62        3.00      1.27 o
 -14   3   3        0.01       -0.84      0.84 o
 -13   3   3        3.23        3.16      0.73 o
 -12   3   3        0.04       -0.98      0.98 o
 -11   3   3        1.20        0.14      0.96 o
 -10   3   3       44.50       46.26      1.41 o
  -9   3   3     1350.57     1269.16     20.49 o
  -8   3   3      187.84      175.53      3.20 o
  -7   3   3       20.53       20.89      1.12 o
  -6   3   3       75.00       59.54      1.76 o
  -5   3   3       88.88      107.52      1.85 o
  -4   3   3     3380.79     3966.01     48.80 o
  -3   3   3      828.40      948.92     16.78 o
  -2   3   3     1779.59     1807.42     17.56 o
  -1   3   3      912.96      886.04      7.72 o
   0   3   3      183.57      186.75      1.80 o
   1   3   3      310.84      292.42      2.49 o
   2   3   3      549.72      544.27      4.35 o
   3   3   3      158.62      148.07      1.58 o
   4   3   3      777.70      788.52      6.10 o
   5   3   3      160.36      162.83      1.88 o
   6   3   3        0.64       -0.06      0.39 o
   7   3   3      151.27      145.40      1.81 o
   8   3   3       49.45       47.11      1.31 o
   9   3   3        3.36        2.53      0.79 o
  10   3   3       31.19       30.71      1.45 o
  11   3   3       78.11       79.60      2.98 o
  12   3   3        1.63        1.07      1.18 o
  13   3   3        6.27        5.49      1.55 o
  14   3   3        0.43        1.50      1.69 o
 -15   4   3        1.18        1.09      1.22 o
 -14   4   3        0.40        0.33      0.90 o
 -13   4   3        7.31        5.97      1.41 o
 -12   4   3        0.89        0.99      1.30 o
 -11   4   3       11.56       13.80      1.31 o
 -10   4   3      143.35      156.69      4.75 o
  -9   4   3      375.52      350.57      5.56 o
  -8   4   3      469.56      462.02      7.11 o
  -7   4   3      135.26      121.76      2.54 o
  -6   4   3      189.69      193.51      3.29 o
  -5   4   3       47.30       54.92      1.54 o
  -4   4   3       16.12       15.44      0.77 o
  -3   4   3     1245.68     1278.38     13.89 o
  -2   4   3      270.95      272.16      2.87 o
  -1   4   3     1558.61     1771.33     15.01 o
   0   4   3     1298.04     1382.76     11.17 o
   1   4   3       13.52       12.16      0.43 o
   2   4   3        1.83        1.23      0.43 o
   3   4   3      828.91      988.44      7.89 o
   4   4   3      334.64      352.05      2.93 o
   5   4   3        5.60        3.52      0.47 o
   6   4   3       35.62       33.67      0.89 o
   7   4   3       42.34       51.03      1.09 o
   8   4   3        9.60       16.35      0.90 o
   9   4   3        7.03        5.75      0.93 o
  10   4   3       75.22       68.17      2.23 o
  11   4   3       41.77       44.32      1.94 o
  12   4   3       10.24        9.47      2.01 o
  13   4   3       13.71       15.56      2.15 o
  14   4   3        1.51        1.13      1.84 o
 -15   5   3        2.68        1.83      1.23 o
 -14   5   3        0.23       -0.88      0.88 o
 -13   5   3        8.34        8.94      2.05 o
 -12   5   3       13.60       12.98      1.71 o
 -11   5   3        5.13        5.91      1.40 o
 -10   5   3       44.48       49.94      2.70 o
  -9   5   3        0.54       -1.02      1.02 o
  -8   5   3      188.05      175.93      3.49 o
  -7   5   3      592.04      579.58      8.14 o
  -6   5   3       13.26        6.71      0.81 o
  -5   5   3        3.17       -0.27      0.64 o
  -4   5   3      124.90      137.72      2.38 o
  -3   5   3      833.32      905.36      9.24 o
  -2   5   3      118.91      173.95      1.97 o
  -1   5   3      768.74      762.52      6.13 o
   0   5   3       68.81       60.56      0.95 o
   1   5   3      205.04      237.55      2.32 o
   2   5   3      952.62     1115.13      8.79 o
   3   5   3      287.19      311.09      3.10 o
   4   5   3       22.70       30.80      0.88 o
   5   5   3        1.78        3.50      0.47 o
   6   5   3        0.00       -0.14      0.46 o
   7   5   3      278.43      276.40      3.13 o
   8   5   3       21.25       23.14      1.05 o
   9   5   3        1.38        0.72      0.92 o
  10   5   3        9.47        9.16      1.24 o
  11   5   3       25.84       28.89      1.91 o
  12   5   3       58.70       61.38      2.59 o
  13   5   3        6.00        7.66      1.94 o
  14   5   3        0.93        3.51      1.87 o
 -14   6   3       34.16       38.36      3.40 o
 -13   6   3        0.76        1.71      1.90 o
 -12   6   3        0.42       -0.96      1.62 o
 -11   6   3       15.15       16.99      1.80 o
 -10   6   3       71.36       64.92      2.39 o
  -9   6   3        0.40       -0.38      0.99 o
  -8   6   3        3.01        4.93      1.11 o
  -7   6   3       57.66       49.72      1.87 o
  -6   6   3       25.57       29.57      1.04 o
  -5   6   3      138.38      126.19      2.22 o
  -4   6   3      404.08      399.89      6.46 o
  -3   6   3        6.28       17.42      0.69 o
  -2   6   3        2.49        4.01      0.47 o
  -1   6   3      533.27      564.47      4.98 o
   0   6   3      174.24      163.35      1.90 o
   1   6   3      700.32      703.40      6.15 o
   2   6   3      158.06      157.32      1.79 o
   3   6   3      116.65      131.54      1.56 o
   4   6   3      123.02      143.62      2.02 o
   5   6   3        5.92        3.31      0.52 o
   6   6   3      111.82      117.75      1.68 o
   7   6   3        0.00       -0.57      0.57 o
   8   6   3      106.44      103.62      2.25 o
   9   6   3       39.90       46.50      1.85 o
  10   6   3        0.52       -0.37      1.10 o
  11   6   3        2.15        2.92      1.83 o
  12   6   3       12.49       14.83      1.70 o
  13   6   3        4.36        5.58      2.95 o
  14   6   3        0.12        1.71      2.34 o
 -14   7   3       79.95      101.16      7.13 o
 -13   7   3        4.19        3.71      2.12 o
 -12   7   3        0.37       -0.89      2.32 o
 -11   7   3       25.32       31.35      2.67 o
 -10   7   3        7.56        8.57      1.48 o
  -9   7   3        5.97       13.64      1.38 o
  -8   7   3      138.31      128.15      3.13 o
  -7   7   3        0.53        1.60      1.10 o
  -6   7   3       39.15       31.81      1.36 o
  -5   7   3        0.23        0.94      0.61 o
  -4   7   3      709.69      779.72      8.22 o
  -3   7   3     1755.56     1767.31     16.23 o
  -2   7   3     2049.40     2107.41     17.97 o
  -1   7   3      993.16     1133.43      8.99 o
   0   7   3      322.06      342.31      3.39 o
   1   7   3      186.68      204.02      2.33 o
   2   7   3       12.09        6.92      0.49 o
   3   7   3       91.99       87.29      1.27 o
   4   7   3      360.35      409.22      4.63 o
   5   7   3        3.17        2.03      0.51 o
   6   7   3      101.13      100.57      1.61 o
   7   7   3      191.72      198.70      3.30 o
   8   7   3       43.14       48.85      1.66 o
   9   7   3       87.31       87.50      2.62 o
  10   7   3        8.23        5.82      2.00 o
  11   7   3       10.07       11.11      1.55 o
  12   7   3        0.52       -1.12      1.26 o
  13   7   3        3.69        4.30      2.49 o
 -14   8   3       21.39       19.03      4.40 o
 -13   8   3        1.11       -2.79      2.98 o
 -12   8   3        2.23        2.78      2.05 o
 -11   8   3        0.22       -1.13      3.41 o
 -10   8   3        2.46        1.46      1.68 o
  -9   8   3        4.98        5.43      1.43 o
  -8   8   3       21.05       15.90      1.43 o
  -7   8   3       72.30       71.86      2.40 o
  -6   8   3        0.24        1.43      0.91 o
  -5   8   3        8.90       16.10      0.74 o
  -4   8   3       22.39       20.07      1.22 o
  -3   8   3       49.11       50.89      1.14 o
  -2   8   3      332.23      340.65      3.41 o
  -1   8   3       69.19       83.35      1.34 o
   0   8   3      497.81      534.81      5.65 o
   1   8   3      504.00      588.53      5.44 o
   2   8   3       73.67       59.31      1.14 o
   3   8   3      152.60      143.84      1.74 o
   4   8   3        3.87        4.74      0.57 o
   5   8   3        9.81       12.58      0.78 o
   6   8   3        5.97        3.43      0.78 o
   7   8   3      246.71      252.77      3.83 o
   8   8   3       34.23       37.03      1.62 o
   9   8   3       22.84       22.41      2.71 o
  10   8   3        5.00        4.86      1.30 o
  11   8   3        2.38        3.51      1.33 o
  12   8   3        5.96        6.13      1.51 o
  13   8   3        6.51        3.36      5.02 o
 -14   9   3        3.16        4.83      1.49 o
 -13   9   3        1.60        2.60      3.35 o
 -12   9   3        3.07        0.87      3.04 o
 -11   9   3        0.53        2.29      2.79 o
 -10   9   3       12.46        8.66      2.11 o
  -9   9   3       10.01        9.25      2.06 o
  -8   9   3       41.42       35.34      5.24 o
  -7   9   3       25.58       25.13      1.63 o
  -6   9   3      368.99      345.76      4.40 o
  -5   9   3      851.95      816.30      8.83 o
  -4   9   3      161.46      161.44      3.17 o
  -3   9   3       87.08      102.12      1.63 o
  -2   9   3        1.20       -0.18      0.42 o
  -1   9   3      242.46      217.95      2.53 o
   0   9   3       91.11      121.00      2.01 o
   1   9   3       21.18       26.26      1.07 o
   2   9   3        6.22        3.61      0.52 o
   3   9   3        1.45        1.93      0.45 o
   4   9   3       86.59       88.94      1.60 o
   5   9   3        1.84        1.31      0.64 o
   6   9   3       76.40       77.78      2.14 o
   7   9   3      438.97      415.45      7.68 o
   8   9   3       18.00       18.10      1.36 o
   9   9   3       11.52       11.63      1.28 o
  10   9   3        3.03        3.92      1.55 o
  11   9   3        0.28       -0.70      1.28 o
  12   9   3        4.22        3.37      1.88 o
  13   9   3        0.39       -2.34      2.34 o
 -13  10   3        0.64       -1.07      1.24 o
 -12  10   3       24.45       23.74      4.59 o
 -11  10   3       10.21       12.21      3.72 o
 -10  10   3       17.65       16.86      3.91 o
  -9  10   3        4.59        4.38      1.89 o
  -8  10   3       24.83       20.03      0.90 o
  -7  10   3        0.69       -0.27      0.56 o
  -6  10   3      121.91      111.64      2.03 o
  -5  10   3      251.47      216.72      2.95 o
  -4  10   3     1039.01      994.99     14.68 o
  -3  10   3        7.23        5.11      0.62 o
  -2  10   3       27.79       28.06      0.95 o
  -1  10   3       21.15       25.45      0.88 o
   0  10   3        9.63       11.32      0.74 o
   1  10   3      804.42      846.72      8.07 o
   2  10   3        2.46        2.70      0.56 o
   3  10   3        6.40        8.11      0.66 o
   4  10   3       66.72       79.78      1.79 o
   5  10   3        1.61        0.47      0.72 o
   6  10   3      393.20      352.97      6.65 o
   7  10   3       75.12       80.16      2.35 o
   8  10   3        2.18        0.99      1.03 o
   9  10   3        1.75        1.17      1.31 o
  10  10   3        0.09        0.71      1.23 o
  11  10   3        3.73       -0.13      1.32 o
  12  10   3        4.52        4.66      1.92 o
  13  10   3        1.38        3.47      3.10 o
 -13  11   3        3.14        1.41      1.03 o
 -12  11   3        7.02        4.15      1.47 o
 -11  11   3       10.66       10.21      1.07 o
 -10  11   3       11.97       13.82      1.15 o
  -9  11   3       14.86       11.33      1.11 o
  -8  11   3       25.51       24.48      1.43 o
  -7  11   3       19.02       16.22      1.05 o
  -6  11   3       65.96       55.72      2.24 o
  -5  11   3      255.46      230.40      3.70 o
  -4  11   3      791.13      688.43      8.64 o
  -3  11   3       71.79       66.79      1.59 o
  -2  11   3      105.09      108.90      1.89 o
  -1  11   3       10.44        9.38      0.73 o
   0  11   3      385.16      386.67      4.65 o
   1  11   3       19.22       18.94      0.93 o
   2  11   3      351.88      368.20      4.21 o
   3  11   3      108.14       99.71      3.87 o
   4  11   3       28.42       25.12      1.16 o
   5  11   3        0.20        0.29      0.94 o
   6  11   3        9.70       10.70      1.39 o
   7  11   3       47.22       48.22      2.57 o
   8  11   3        2.39        3.16      1.20 o
   9  11   3        0.37        0.77      1.09 o
  10  11   3        0.00       -0.77      1.90 o
  11  11   3        3.17        4.45      1.48 o
  12  11   3        0.39       -1.52      4.46 o
 -13  12   3        0.82        1.08      1.16 o
 -12  12   3        0.00       -0.40      1.04 o
 -11  12   3        2.05        3.79      1.12 o
 -10  12   3        0.10        0.22      1.76 o
  -9  12   3        0.91        1.14      0.99 o
  -8  12   3        0.91        0.48      0.92 o
  -7  12   3       19.51       18.35      1.22 o
  -6  12   3       14.66       14.91      1.46 o
  -5  12   3       28.63       27.06      1.83 o
  -4  12   3      194.83      177.73      4.26 o
  -3  12   3      563.39      508.97      6.25 o
  -2  12   3       37.21       40.57      1.45 o
  -1  12   3       52.93       48.02      1.47 o
   0  12   3        0.22       -0.58      0.58 o
   1  12   3       39.26       42.47      1.31 o
   2  12   3        0.00        0.46      0.72 o
   3  12   3       17.29       21.52      1.40 o
   4  12   3       10.68       12.58      1.35 o
   5  12   3        9.52        8.02      1.36 o
   6  12   3       44.32       43.79      2.13 o
   7  12   3        1.20        1.71      1.22 o
   8  12   3        0.79        1.21      1.27 o
   9  12   3        0.77       -0.56      1.12 o
  10  12   3        2.25        1.02      1.36 o
  11  12   3        2.03        2.51      1.79 o
  12  12   3        0.23        1.57      2.50 o
 -12  13   3        1.55        2.05      1.21 o
 -11  13   3        4.09        4.68      1.34 o
 -10  13   3       33.12       38.86      2.07 o
  -9  13   3       87.55       98.90      4.29 o
  -8  13   3       12.57        9.09      1.59 o
  -7  13   3        0.00       -0.19      1.06 o
  -6  13   3        5.56        5.71      1.09 o
  -5  13   3       12.29       11.38      1.29 o
  -4  13   3      448.52      385.55      6.37 o
  -3  13   3       97.45      102.92      2.94 o
  -2  13   3      271.36      276.29      4.13 o
  -1  13   3       16.58       18.34      1.17 o
   0  13   3      275.46      253.31      4.30 o
   1  13   3      103.46       96.44      2.26 o
   2  13   3      279.06      248.51      4.90 o
   3  13   3      246.23      239.38      4.72 o
   4  13   3      118.65      123.43      3.95 o
   5  13   3      220.42      221.11      7.19 o
   6  13   3      137.13      148.12      4.42 o
   7  13   3        0.09       -0.04      1.22 o
   8  13   3        1.37        1.50      1.30 o
   9  13   3        5.52        7.75      1.60 o
  10  13   3        0.30        1.77      1.96 o
  11  13   3        0.00       -0.38      1.80 o
 -12  14   3        2.64        3.02      3.53 o
 -11  14   3        0.01        0.16      1.28 o
 -10  14   3       84.46       91.37      3.89 o
  -9  14   3        0.18       -1.18      1.18 o
  -8  14   3       62.62       60.99      2.58 o
  -7  14   3        3.69        4.39      1.32 o
  -6  14   3       15.32       17.55      1.44 o
  -5  14   3       98.48      100.47      2.85 o
  -4  14   3        0.13        0.41      1.10 o
  -3  14   3       61.92       75.43      2.64 o
  -2  14   3      140.61      124.31      3.85 o
  -1  14   3      163.18      154.92      3.29 o
   0  14   3       17.63       15.50      1.34 o
   1  14   3        6.88        0.35      2.29 o
   2  14   3       20.32       19.92      1.99 o
   3  14   3       30.65       33.32      2.31 o
   4  14   3       30.43       38.41      3.05 o
   5  14   3       47.78       42.56      3.35 o
   6  14   3       42.64       40.55      3.26 o
   7  14   3        1.60        1.28      2.06 o
   8  14   3       18.41       19.50      2.83 o
   9  14   3        3.23        4.83      2.29 o
  10  14   3        4.70        5.94      2.54 o
  11  14   3        1.44        2.80      3.91 o
 -11  15   3       26.79       26.01      2.12 o
 -10  15   3        0.48        0.66      1.43 o
  -9  15   3       15.62       16.40      1.84 o
  -8  15   3        0.06        0.06      1.36 o
  -7  15   3        1.61        3.89      1.48 o
  -6  15   3        0.60       -1.08      1.08 o
  -5  15   3        5.04        4.78      1.29 o
  -4  15   3       23.69       27.43      1.80 o
  -3  15   3        1.90        2.36      1.22 o
  -2  15   3        0.48        3.17      2.09 o
  -1  15   3      158.96      153.26      3.77 o
   0  15   3       79.62       83.76      4.15 o
   1  15   3       40.60       33.60      2.94 o
   2  15   3       98.23      100.38      6.60 o
   3  15   3       92.96       78.41      6.14 o
   4  15   3        0.68        2.05      1.97 o
   5  15   3        0.15        0.10      2.36 o
   6  15   3       20.23       25.77      3.07 o
   7  15   3       54.49       61.05      4.56 o
   8  15   3       11.10       17.67      2.96 o
   9  15   3        2.52        0.32      2.39 o
  10  15   3        0.17        3.35      2.46 o
 -11  16   3        1.16        4.28      2.73 o
 -10  16   3       11.32       12.47      2.85 o
  -9  16   3        0.13       -1.15      2.46 o
  -8  16   3        1.06        2.11      1.63 o
  -7  16   3       71.43       80.21      3.86 o
  -6  16   3       10.82       11.66      2.18 o
  -5  16   3       16.23       18.49      2.76 o
  -4  16   3        0.18       -0.66      1.35 o
  -3  16   3       22.68       23.39      3.87 o
  -2  16   3       81.82       82.53      4.16 o
  -1  16   3        0.24       -0.72      1.71 o
   0  16   3        1.26       -0.66      2.20 o
   1  16   3       30.90       29.56      3.16 o
   2  16   3       11.62       10.63      2.39 o
   3  16   3        1.17        7.13      3.22 o
   4  16   3        9.98       13.33      3.97 o
   5  16   3        1.38        4.65      3.66 o
   6  16   3        0.36        0.81      3.53 o
   7  16   3        1.66        2.36      3.72 o
   8  16   3        2.86       -2.05      3.47 o
   9  16   3        0.04       -0.99      4.09 o
  10  16   3        1.72       -0.19      4.34 o
 -10  17   3        0.21       -0.40      1.72 o
  -9  17   3       11.32       10.06      2.28 o
  -8  17   3       59.76       60.47      4.07 o
  -7  17   3       10.03       11.29      6.69 o
  -6  17   3        0.39        0.99      1.96 o
  -5  17   3        1.86        0.84      1.92 o
  -4  17   3        7.96        9.49      3.53 o
  -3  17   3        3.21        2.42      3.53 o
  -2  17   3        4.86        3.35      3.35 o
  -1  17   3        0.02        0.74      3.04 o
   0  17   3       33.37       33.16      3.13 o
   1  17   3        3.00        8.60      2.51 o
   2  17   3       53.34       44.88      5.33 o
   3  17   3       88.28       92.49      7.13 o
   4  17   3        2.03        9.36      3.72 o
   5  17   3       10.54       12.15      4.28 o
   6  17   3        3.29        2.48      3.84 o
   7  17   3        5.80        7.93      4.22 o
   8  17   3        0.18        2.98      4.34 o
   9  17   3        0.23        3.53      4.71 o
  -9  18   3        0.48        1.00      2.36 o
  -8  18   3        0.06       -2.73      2.73 o
  -7  18   3       14.04       17.55      2.96 o
  -6  18   3        3.76        2.07      2.08 o
  -5  18   3       22.80       20.75      5.83 o
  -4  18   3       28.41       23.56      4.96 o
  -3  18   3       52.82       69.92      6.69 o
  -2  18   3       21.03       22.63      4.53 o
  -1  18   3        0.08        2.79      3.29 o
   0  18   3        0.97        0.74      3.16 o
   1  18   3       41.08       31.28      3.24 o
   2  18   3        8.38        5.76      3.60 o
   3  18   3        8.04        5.70      3.53 o
   4  18   3       16.63       19.71      4.53 o
   5  18   3        0.27        0.12      3.41 o
   6  18   3        1.75       -3.47      3.53 o
   7  18   3        3.76        3.97      4.22 o
   8  18   3        0.07       -2.98      3.97 o
  -8  19   3        4.90        4.88      2.62 o
  -7  19   3        0.28       -1.24      4.22 o
  -6  19   3       17.26       22.07      5.64 o
  -5  19   3        3.16        4.22      4.28 o
  -4  19   3        5.30        8.37      4.53 o
  -3  19   3       11.12       16.36      4.84 o
  -2  19   3        4.13        4.46      4.03 o
  -1  19   3        3.42        2.11      3.60 o
   0  19   3        6.80        8.49      3.84 o
   1  19   3       15.48       17.29      4.09 o
   2  19   3        1.30        0.56      3.29 o
   3  19   3        0.31        5.70      3.60 o
   4  19   3        3.17        6.63      4.22 o
   5  19   3        2.92       12.46      4.77 o
   6  19   3       10.51        8.43      4.59 o
   7  19   3        4.49        0.68      4.34 o
  -7  20   3        1.61        0.19      4.90 o
  -6  20   3        4.27        7.87      4.71 o
  -5  20   3        3.87        3.53      4.34 o
  -4  20   3        0.33       -2.05      3.72 o
  -3  20   3        2.63        7.75      4.15 o
  -2  20   3        0.17        1.86      4.03 o
  -1  20   3        0.00        3.53      3.84 o
   2  20   3       23.31       21.70      4.84 o
   3  20   3        7.03        4.90      4.09 o
   4  20   3        4.64        4.15      4.28 o
   5  20   3        0.12        3.35      4.34 o
   6  20   3        3.07       -2.42      3.91 o
  -6  21   3        0.43       -4.53      4.53 o
  -5  21   3        0.61       -1.55      4.34 o
  -4  21   3        7.55       16.86      5.33 o
  -3  21   3        7.91       13.58      5.08 o
  -2  21   3       27.81       27.27      5.64 o
  -1  21   3        3.09        3.72      4.22 o
   3  21   3        4.51       10.10      4.65 o
   4  21   3        0.22       -3.84      4.15 o
   5  21   3        1.12        1.92      4.53 o
  -4  22   3        7.57        4.28      5.08 o
  -3  22   3        3.17        7.25      4.96 o
  -2  22   3        4.75        3.72      4.59 o
 -14   0   4        2.20        0.86      1.44 o
 -12   0   4       33.19       35.70      1.75 o
 -10   0   4       23.86       26.05      1.74 o
  -8   0   4     1959.68     1803.65     43.70 o
  -6   0   4     1240.97     1253.29     21.67 o
  -4   0   4      470.86      480.18      7.03 o
  -2   0   4     1398.11     1344.69     16.25 o
   0   0   4     3213.18     3126.84     30.08 o
   2   0   4      267.18      303.32      5.40 o
   4   0   4      145.91      187.54      2.91 o
   6   0   4       26.95       25.42      1.19 o
   8   0   4      479.75      450.58      7.02 o
  10   0   4        1.57       -0.45      1.30 o
  12   0   4        1.05       -2.39      2.39 o
  14   0   4        1.20        4.90      3.53 o
 -15   1   4        2.87        3.24      1.16 o
 -14   1   4        7.06        6.95      1.16 o
 -13   1   4       12.72       10.86      1.15 o
 -12   1   4       16.22       16.16      1.03 o
 -11   1   4       67.90       56.90      1.33 o
 -10   1   4       21.30       24.10      1.15 o
  -9   1   4      232.15      239.41      3.69 o
  -8   1   4       11.31        8.46      0.77 o
  -7   1   4       74.23       80.36      1.45 o
  -6   1   4     1462.37     1441.17     15.54 o
  -5   1   4       84.45       82.32      1.40 o
  -4   1   4      343.49      350.49      3.76 o
  -3   1   4       66.95       64.57      0.92 o
  -2   1   4      542.63      529.54      4.82 o
  -1   1   4      145.58      158.99      1.62 o
   0   1   4      334.40      312.16      2.65 o
   1   1   4     1100.08     1150.55      8.55 o
   2   1   4      727.55      832.58      6.39 o
   3   1   4      332.66      342.23      3.19 o
   4   1   4      234.36      221.63      2.23 o
   5   1   4      234.47      251.77      2.47 o
   6   1   4       20.99       19.89      0.60 o
   7   1   4      142.70      161.72      2.22 o
   8   1   4        0.85        3.48      0.79 o
   9   1   4       13.50       11.79      1.29 o
  10   1   4        1.23        0.97      0.88 o
  11   1   4        0.00        1.18      1.15 o
  12   1   4        0.33       -1.34      1.34 o
  13   1   4        0.30        0.12      1.71 o
  14   1   4        0.29        1.72      2.34 o
 -15   2   4        8.50        9.22      1.55 o
 -14   2   4       31.38       35.84      1.85 o
 -13   2   4       46.18       44.39      1.53 o
 -12   2   4       14.52       15.62      1.06 o
 -11   2   4       38.56       37.99      1.68 o
 -10   2   4        2.19        1.56      0.77 o
  -9   2   4       15.79       15.72      0.97 o
  -8   2   4      619.92      561.24      7.41 o
  -7   2   4       13.57       19.04      0.76 o
  -6   2   4      494.57      555.21      6.40 o
  -5   2   4      106.65      109.38      1.72 o
  -4   2   4     1382.23     1435.79     18.71 o
  -3   2   4      383.42      442.70      4.33 o
  -2   2   4      317.87      327.62      3.18 o
  -1   2   4     1024.34     1090.03      8.94 o
   0   2   4      107.22      121.86      1.28 o
   1   2   4      635.60      661.27      6.02 o
   2   2   4      340.26      361.95      3.28 o
   3   2   4       45.40       31.80      0.80 o
   4   2   4      353.97      372.95      3.48 o
   5   2   4        1.24        1.98      0.38 o
   6   2   4       60.13       66.68      1.29 o
   7   2   4        5.21        5.49      0.70 o
   8   2   4       26.53       24.96      1.14 o
   9   2   4        0.05        0.41      0.83 o
  10   2   4       11.99       11.07      1.30 o
  11   2   4        0.00       -0.58      1.01 o
  12   2   4        0.60       -1.36      1.36 o
  13   2   4       14.06       17.54      3.56 o
  14   2   4        1.71        5.34      2.73 o
 -15   3   4        1.45        1.98      1.22 o
 -14   3   4        1.52        0.85      0.96 o
 -13   3   4        1.69        2.64      1.17 o
 -12   3   4       11.44       11.76      1.46 o
 -11   3   4       75.22       72.10      2.84 o
 -10   3   4       13.36       10.48      1.36 o
  -9   3   4        3.81        5.81      2.23 o
  -8   3   4       35.20       39.40      1.84 o
  -7   3   4      120.02      113.52      1.82 o
  -6   3   4       59.22       55.12      1.15 o
  -5   3   4       24.87       35.19      0.92 o
  -4   3   4        4.07        2.07      0.43 o
  -3   3   4     1309.23     1397.37     13.77 o
  -2   3   4      125.85      112.15      1.42 o
  -1   3   4        0.05        1.53      0.30 o
   0   3   4      681.52      689.32      5.34 o
   1   3   4      127.77      119.69      1.43 o
   2   3   4     3507.29     3734.93     25.52 o
   3   3   4      853.11      884.06      7.61 o
   4   3   4       17.04       21.09      0.66 o
   5   3   4      102.10      103.60      1.33 o
   6   3   4       31.43       33.67      0.97 o
   7   3   4      233.96      234.67      2.97 o
   8   3   4       98.76       98.41      2.04 o
   9   3   4        0.47       -0.60      1.05 o
  10   3   4        1.36        0.08      1.04 o
  11   3   4       55.90       54.13      2.24 o
  12   3   4       29.08       35.97      2.48 o
  13   3   4        2.58        3.89      1.62 o
  14   3   4        0.91        3.63      2.43 o
 -15   4   4        8.60        6.06      1.25 o
 -14   4   4        4.98        5.43      1.27 o
 -13   4   4        6.97        6.06      2.27 o
 -12   4   4        6.30        5.51      1.59 o
 -11   4   4        2.78        1.38      1.04 o
 -10   4   4        1.01        0.85      1.31 o
  -9   4   4       42.98       46.39      1.89 o
  -8   4   4      836.91      799.56     10.72 o
  -7   4   4       23.24       30.53      1.59 o
  -6   4   4       44.54       48.79      1.29 o
  -5   4   4       29.44       20.06      0.75 o
  -4   4   4        6.87        3.06      0.46 o
  -3   4   4     9413.16    10213.05    182.09 o
  -2   4   4        5.14        4.64      0.43 o
  -1   4   4      785.13      784.58      7.05 o
   0   4   4        5.81        8.24      0.48 o
   1   4   4       23.70       18.35      0.60 o
   2   4   4      997.90     1060.73      8.46 o
   3   4   4      236.83      192.45      2.13 o
   4   4   4      532.21      589.89      4.88 o
   5   4   4       35.46       34.45      0.81 o
   6   4   4       92.95       93.20      1.58 o
   7   4   4       71.59       75.56      1.50 o
   8   4   4        0.31       -0.72      0.72 o
   9   4   4        8.25        7.31      1.15 o
  10   4   4       23.29       28.43      1.67 o
  11   4   4        1.90        1.62      1.37 o
  12   4   4       91.70      101.55      4.06 o
  13   4   4        5.47        6.99      1.78 o
 -14   5   4       33.53       33.91      3.44 o
 -13   5   4        0.74        0.31      1.75 o
 -12   5   4        0.59       -1.26      1.26 o
 -11   5   4        0.56        0.16      1.09 o
 -10   5   4        0.65        1.39      1.01 o
  -9   5   4      368.63      316.58      6.11 o
  -8   5   4      124.64      124.87      2.90 o
  -7   5   4      244.79      243.72      4.23 o
  -6   5   4       21.12       26.22      0.99 o
  -5   5   4       15.96       15.27      0.91 o
  -4   5   4       60.48       51.65      1.26 o
  -3   5   4      112.45      130.00      1.86 o
  -2   5   4      743.33      809.83      7.76 o
  -1   5   4        9.10       11.77      0.53 o
   0   5   4      198.56      252.61      2.62 o
   1   5   4      130.95      154.25      1.84 o
   2   5   4      278.51      283.03      2.80 o
   3   5   4      438.63      436.45      3.79 o
   4   5   4      115.65      141.49      1.90 o
   5   5   4      101.10       93.65      1.56 o
   6   5   4        7.10        8.59      1.20 o
   7   5   4       93.79       90.41      1.79 o
   8   5   4        7.13        5.33      0.97 o
   9   5   4       10.30        7.04      1.58 o
  10   5   4        0.94       -0.64      1.17 o
  11   5   4       26.07       19.65      1.81 o
  12   5   4       12.44       14.70      2.24 o
  13   5   4        0.67        0.24      1.86 o
 -14   6   4       12.99       16.39      3.19 o
 -13   6   4        0.48       -0.69      1.86 o
 -12   6   4       19.53       23.22      2.56 o
 -11   6   4        5.09        5.81      2.27 o
 -10   6   4       11.53       11.43      1.35 o
  -9   6   4       49.28       45.40      1.99 o
  -8   6   4      956.65      805.20     11.14 o
  -7   6   4        8.87        6.12      1.01 o
  -6   6   4       38.31       34.69      1.20 o
  -5   6   4        3.95        2.88      0.61 o
  -4   6   4      539.69      565.24      6.17 o
  -3   6   4      488.03      443.88      4.63 o
  -2   6   4      100.66       91.61      1.51 o
  -1   6   4        8.31        7.65      0.48 o
   0   6   4      257.94      253.88      2.57 o
   1   6   4      141.25      145.35      2.04 o
   2   6   4      971.89     1090.46      9.28 o
   3   6   4        2.78       -0.09      0.46 o
   4   6   4        0.59       -0.30      0.43 o
   5   6   4        3.21        5.20      0.61 o
   6   6   4      120.03      115.22      1.85 o
   7   6   4        6.83       10.04      0.95 o
   8   6   4       98.03      100.24      2.35 o
   9   6   4       47.81       51.28      2.21 o
  10   6   4       22.55       25.61      1.82 o
  11   6   4       26.59       30.32      2.02 o
  12   6   4       15.42       15.87      2.22 o
  13   6   4        9.82       16.07      2.37 o
 -14   7   4        3.14        5.76      3.72 o
 -13   7   4       27.04       32.73      3.81 o
 -12   7   4        0.56       -0.63      1.72 o
 -11   7   4        1.83        0.17      3.01 o
 -10   7   4        9.00       10.41      1.58 o
  -9   7   4        1.29        0.72      1.16 o
  -8   7   4       56.76       51.93      3.02 o
  -7   7   4      262.00      246.45      4.54 o
  -6   7   4       57.44       38.22      1.97 o
  -5   7   4        5.41        7.01      0.77 o
  -4   7   4       21.10       21.18      0.85 o
  -3   7   4     1233.27     1333.92     12.53 o
  -2   7   4       85.01       93.69      1.52 o
  -1   7   4      190.68      221.79      2.36 o
   0   7   4       26.03       22.14      1.02 o
   1   7   4       88.16      109.30      1.66 o
   2   7   4      273.28      281.28      2.92 o
   3   7   4      389.50      458.26      4.23 o
   4   7   4        0.16        0.06      0.46 o
   5   7   4        8.51        3.88      0.88 o
   6   7   4       50.77       43.26      1.32 o
   7   7   4      317.21      325.04      4.38 o
   8   7   4       88.28       73.72      2.31 o
   9   7   4        7.53        9.19      1.87 o
  10   7   4       46.17       40.47      2.14 o
  11   7   4        0.51       -1.31      1.31 o
  12   7   4        0.05        0.83      1.86 o
  13   7   4       25.03       30.39      2.96 o
 -14   8   4        8.53       10.04      3.84 o
 -13   8   4        2.77       -0.25      3.35 o
 -12   8   4       34.40       42.43      3.42 o
 -11   8   4        0.02       -0.14      1.71 o
 -10   8   4       19.50       18.75      2.34 o
  -9   8   4        0.00       -0.77      1.20 o
  -8   8   4       75.86       57.94      2.29 o
  -7   8   4       56.36       54.89      2.18 o
  -6   8   4       83.66       80.29      2.51 o
  -5   8   4      309.34      329.60      4.09 o
  -4   8   4      378.61      382.53      4.20 o
  -3   8   4       10.47        9.66      0.69 o
  -2   8   4       95.86       94.39      1.56 o
  -1   8   4       29.75       30.84      0.92 o
   0   8   4       17.50       14.53      0.72 o
   1   8   4      419.74      450.60      4.46 o
   2   8   4      197.73      212.64      2.45 o
   3   8   4       98.03       93.17      1.57 o
   4   8   4       37.70       35.46      0.98 o
   5   8   4        2.27        1.63      0.69 o
   6   8   4        0.61        0.49      0.79 o
   7   8   4       70.27       66.40      1.97 o
   8   8   4        3.59        2.96      1.13 o
   9   8   4       27.43       27.67      1.67 o
  10   8   4        8.12        5.48      1.46 o
  11   8   4        0.02       -0.53      3.09 o
  12   8   4        0.11        1.58      1.89 o
  13   8   4        0.84        3.66      2.02 o
 -14   9   4       64.77       86.53      7.07 o
 -13   9   4        2.04        1.55      3.47 o
 -12   9   4        0.00        0.00      3.04 o
 -11   9   4        0.76       -1.55      2.42 o
 -10   9   4        0.11        1.90      1.71 o
  -9   9   4       27.49       32.56      6.57 o
  -8   9   4       67.56       72.72      3.70 o
  -7   9   4        0.03       -0.08      0.60 o
  -6   9   4      137.85      134.86      2.33 o
  -5   9   4      927.83      818.68      8.93 o
  -4   9   4        7.06       10.67      1.26 o
  -3   9   4       74.56       71.79      1.40 o
  -2   9   4      424.69      421.99      4.76 o
  -1   9   4       48.07       39.71      1.06 o
   0   9   4       90.39       84.39      1.72 o
   1   9   4       51.44       76.06      1.50 o
   2   9   4       12.99       19.67      0.85 o
   3   9   4       17.79       15.31      0.78 o
   4   9   4       19.09       14.59      1.03 o
   5   9   4       14.44       15.32      1.07 o
   6   9   4       37.19       30.28      1.41 o
   7   9   4        0.03        2.45      0.98 o
   8   9   4       19.66       14.91      1.39 o
   9   9   4       11.85       11.15      1.37 o
  10   9   4        0.96        3.00      1.37 o
  11   9   4        0.16        0.14      1.67 o
  12   9   4        1.00       -1.45      1.75 o
 -13  10   4       28.90       29.01      5.08 o
 -12  10   4       22.35       20.58      4.53 o
 -11  10   4        0.64        0.31      2.79 o
 -10  10   4      103.26       97.38      6.82 o
  -9  10   4       55.38       48.41      4.90 o
  -8  10   4        0.40        0.02      0.64 o
  -7  10   4        3.35        3.40      0.79 o
  -6  10   4      329.81      264.51      4.33 o
  -5  10   4      619.30      600.85      6.95 o
  -4  10   4        0.31        0.02      1.05 o
  -3  10   4      344.47      338.90      3.81 o
  -2  10   4        3.98        3.45      0.72 o
  -1  10   4      219.36      213.15      2.63 o
   0  10   4        0.94        1.04      0.55 o
   1  10   4      202.02      175.28      2.40 o
   2  10   4        3.24        2.61      0.62 o
   3  10   4      206.94      209.88      3.04 o
   4  10   4        9.41       10.10      0.98 o
   5  10   4       10.11       10.19      1.00 o
   6  10   4       16.87       15.57      1.48 o
   7  10   4        9.95       13.10      1.34 o
   8  10   4       57.49       57.77      2.47 o
   9  10   4        1.45        0.27      1.11 o
  10  10   4       37.18       35.64      2.67 o
  11  10   4        0.03       -1.62      1.63 o
  12  10   4        0.16        1.53      1.96 o
 -13  11   4       11.21       12.40      4.28 o
 -12  11   4        7.00        7.19      3.84 o
 -11  11   4       17.17       19.70      1.18 o
 -10  11   4       55.42       55.55      1.82 o
  -9  11   4        8.09       12.73      1.06 o
  -8  11   4        0.30       -0.03      0.94 o
  -7  11   4       25.58       25.45      1.26 o
  -6  11   4       14.62       10.38      1.02 o
  -5  11   4      235.63      206.67      3.80 o
  -4  11   4       70.78       63.31      1.93 o
  -3  11   4       70.31       59.78      1.71 o
  -2  11   4      424.75      403.45      5.19 o
  -1  11   4      438.05      432.97      5.12 o
   0  11   4       36.25       42.84      1.40 o
   1  11   4      242.17      241.24      3.20 o
   2  11   4       20.51       19.79      0.99 o
   3  11   4       23.04       24.21      2.04 o
   4  11   4        2.82        1.36      0.94 o
   5  11   4        1.40       -1.05      1.05 o
   6  11   4       39.29       47.65      2.23 o
   7  11   4      127.86      124.48      3.12 o
   8  11   4        0.39       -0.28      1.13 o
   9  11   4       14.45       12.97      1.97 o
  10  11   4        0.16        0.18      1.76 o
  11  11   4        2.68        1.68      3.01 o
  12  11   4        0.52        0.46      1.88 o
 -13  12   4       13.30       13.72      2.60 o
 -12  12   4       14.35       18.18      1.92 o
 -11  12   4        0.43        1.05      2.11 o
 -10  12   4       17.96       14.54      1.35 o
  -9  12   4       30.86       31.60      1.73 o
  -8  12   4       22.48       21.50      1.45 o
  -7  12   4       63.89       55.84      1.87 o
  -6  12   4      113.85      100.00      2.53 o
  -5  12   4        0.16        0.68      1.33 o
  -4  12   4      253.87      243.69      4.56 o
  -3  12   4      106.37      106.31      2.33 o
  -2  12   4       19.93       23.39      1.25 o
  -1  12   4       86.68       78.90      2.05 o
   0  12   4      104.39       96.13      2.10 o
   1  12   4       27.45       23.14      1.26 o
   2  12   4       13.92       16.36      1.62 o
   3  12   4        2.17        2.61      1.22 o
   4  12   4       65.42       62.84      2.21 o
   5  12   4        1.27        1.26      1.23 o
   6  12   4      126.28      128.96      3.58 o
   7  12   4        0.00       -0.55      1.68 o
   8  12   4       53.78       55.93      2.95 o
   9  12   4        7.97        9.17      1.66 o
  10  12   4        7.93        6.74      1.99 o
  11  12   4        0.33       -1.69      1.69 o
 -12  13   4        0.38       -0.15      1.16 o
 -11  13   4       14.71       10.26      1.39 o
 -10  13   4        3.02        2.79      1.96 o
  -9  13   4        8.32        5.76      1.40 o
  -8  13   4       11.33       11.02      1.37 o
  -7  13   4        7.25        6.94      1.97 o
  -6  13   4       58.62       46.31      3.17 o
  -5  13   4       28.85       23.41      1.53 o
  -4  13   4       31.49       26.99      2.29 o
  -3  13   4      305.43      293.77      5.38 o
  -2  13   4       28.87       25.87      1.41 o
  -1  13   4       35.11       34.60      1.51 o
   0  13   4        3.13        2.15      0.98 o
   1  13   4       36.41       28.87      1.78 o
   2  13   4      187.82      177.22      4.66 o
   3  13   4      101.61       81.43      3.29 o
   4  13   4       14.88       13.76      2.31 o
   5  13   4       41.77       43.57      2.71 o
   6  13   4       45.88       41.75      3.15 o
   7  13   4       30.93       31.14      4.26 o
   8  13   4        0.03        1.63      1.46 o
   9  13   4        0.01        0.13      1.51 o
  10  13   4        2.98        3.34      2.03 o
  11  13   4        1.64        0.10      1.92 o
 -12  14   4       25.56       26.07      2.21 o
 -11  14   4        0.76        0.49      1.28 o
 -10  14   4        0.03       -1.23      1.23 o
  -9  14   4        5.67       10.80      2.47 o
  -8  14   4        4.52        5.07      1.50 o
  -7  14   4        0.30        1.29      1.25 o
  -6  14   4        1.04        1.35      1.07 o
  -5  14   4        0.81        0.59      1.10 o
  -4  14   4        6.78        8.51      1.36 o
  -3  14   4      389.19      400.98      6.83 o
  -2  14   4        0.05       -0.61      0.97 o
  -1  14   4      173.44      156.13      3.39 o
   0  14   4       13.81        9.96      1.61 o
   1  14   4        9.87       10.09      2.21 o
   2  14   4      246.26      225.59     14.32 o
   3  14   4       12.56       17.88      2.60 o
   4  14   4        0.02       -0.23      2.14 o
   5  14   4       11.64       15.02      2.51 o
   6  14   4        2.96        3.06      2.13 o
   7  14   4       25.56       24.81      3.19 o
   8  14   4        1.10        1.11      1.57 o
   9  14   4        1.88        1.46      1.61 o
  10  14   4        1.10       -1.05      2.29 o
 -11  15   4        0.06       -1.35      1.35 o
 -10  15   4        1.47        2.09      1.55 o
  -9  15   4       25.25       30.74      2.19 o
  -8  15   4        3.80        4.85      1.72 o
  -7  15   4       23.55       24.46      2.03 o
  -6  15   4        8.06        9.39      1.62 o
  -5  15   4        0.05        0.60      1.13 o
  -4  15   4        5.46        6.93      1.34 o
  -3  15   4        6.56       10.82      2.42 o
  -2  15   4      121.19      122.19      3.99 o
  -1  15   4        0.03       -1.53      1.53 o
   0  15   4      106.48       93.10      8.18 o
   1  15   4       15.35       17.90      2.73 o
   2  15   4        1.15        3.17      2.15 o
   3  15   4       50.53       48.63      3.63 o
   4  15   4       73.29       64.71      6.07 o
   5  15   4       23.45       23.80      4.71 o
   6  15   4        0.01        4.90      3.78 o
   7  15   4        7.10       12.15      4.65 o
   8  15   4        2.97       -1.30      3.91 o
   9  15   4        0.21        2.54      4.22 o
  10  15   4        1.49       -1.43      4.15 o
 -10  16   4        1.36        0.35      1.52 o
  -9  16   4       12.19       10.00      1.90 o
  -8  16   4       22.22       25.78      3.65 o
  -7  16   4       37.17       45.46      2.70 o
  -6  16   4       24.89       26.38      2.62 o
  -5  16   4       29.13       26.52      3.32 o
  -4  16   4       24.83       31.50      2.93 o
  -3  16   4       17.77       21.44      2.56 o
  -2  16   4        2.53        3.78      3.16 o
  -1  16   4       13.47       12.09      3.72 o
   0  16   4        1.82        0.25      2.01 o
   1  16   4      194.56      200.13      6.77 o
   2  16   4        0.37       -2.82      3.56 o
   3  16   4       18.31       18.84      4.15 o
   4  16   4        0.09       -0.50      2.91 o
   5  16   4        8.09        7.44      4.03 o
   6  16   4        6.67        2.17      3.53 o
   7  16   4        7.34        6.57      4.09 o
   8  16   4        5.68        7.31      4.40 o
   9  16   4        0.02        0.06      4.46 o
 -10  17   4        1.29        0.72      1.73 o
  -9  17   4        4.43        6.10      1.88 o
  -8  17   4        0.50        2.27      2.76 o
  -7  17   4       61.62       74.08      4.36 o
  -6  17   4       22.49       16.73      2.85 o
  -5  17   4        0.66       -0.15      1.87 o
  -4  17   4       28.17       28.47      6.26 o
  -3  17   4        0.44       -0.87      3.04 o
  -2  17   4       22.20       28.20      4.53 o
  -1  17   4        0.45       -0.56      3.10 o
   0  17   4        3.30        4.12      2.19 o
   1  17   4       48.97       50.33      3.79 o
   2  17   4        2.31        3.41      3.22 o
   3  17   4       18.74       12.21      4.03 o
   4  17   4       30.26       28.45      4.84 o
   5  17   4        1.95        8.06      3.72 o
   6  17   4        5.18        7.31      4.40 o
   7  17   4       23.28       26.22      5.64 o
   8  17   4       10.84        8.24      4.84 o
  -9  18   4        4.48        4.95      4.03 o
  -8  18   4       46.52       47.85      3.96 o
  -7  18   4        0.18       -0.75      2.22 o
  -6  18   4       22.35       22.81      3.12 o
  -5  18   4        2.48       -3.10      3.47 o
  -4  18   4        6.42        5.58      4.22 o
  -3  18   4        9.07       14.20      4.46 o
  -2  18   4        0.01        1.36      3.29 o
  -1  18   4        0.60       -1.61      2.98 o
   0  18   4        7.59       10.23      3.78 o
   1  18   4        3.20       -1.09      2.15 o
   2  18   4        0.00        2.23      3.29 o
   3  18   4       17.68       26.59      4.77 o
   4  18   4       14.44       15.43      4.59 o
   5  18   4        2.98        4.53      4.09 o
   6  18   4        9.02       11.53      4.84 o
   7  18   4        2.36       -0.74      4.28 o
   8  18   4        0.05       -3.35      4.22 o
  -8  19   4        1.80       -0.72      2.33 o
  -7  19   4       46.96       61.55      7.62 o
  -6  19   4       26.12       24.98      5.95 o
  -5  19   4        6.70       17.91      5.14 o
  -4  19   4        0.01        4.22      4.03 o
  -3  19   4        3.18        8.00      4.46 o
  -2  19   4       13.72       13.14      4.46 o
  -1  19   4        9.26        3.16      3.60 o
   0  19   4       15.94       24.55      4.77 o
   2  19   4       11.51        9.11      4.03 o
   3  19   4       32.18       35.95      5.64 o
   4  19   4        0.15       -0.74      3.84 o
   5  19   4        0.88       -3.91      3.91 o
   6  19   4        0.08        0.06      3.91 o
   7  19   4        3.41        7.81      4.77 o
  -7  20   4        0.12        1.30      4.40 o
  -6  20   4        0.74       -3.60      4.34 o
  -5  20   4        2.23        6.14      4.77 o
  -4  20   4       15.90       18.35      5.21 o
  -3  20   4        3.82        5.39      4.22 o
  -2  20   4        1.56        6.38      4.46 o
  -1  20   4       43.75       44.26      6.01 o
   3  20   4        8.20        4.53      4.46 o
   4  20   4       10.76        9.98      4.90 o
   5  20   4       12.64       15.93      5.33 o
  -5  21   4        3.34        0.93      4.77 o
  -4  21   4        4.37       12.09      5.21 o
  -3  21   4        2.58       -0.19      4.22 o
  -2  21   4        1.49        6.63      4.71 o
  -1  21   4        8.87       11.90      4.96 o
   4  21   4        6.90        8.18      4.90 o
  -3  22   4        0.00        1.49      4.59 o
  -2  22   4        3.25       10.10      5.02 o
 -15   0   5        0.23        1.13      1.74 o
 -13   0   5       25.16       30.61      2.12 o
 -11   0   5      157.51      168.29      3.48 o
  -9   0   5       80.56       84.14      2.08 o
  -7   0   5      351.11      336.61      5.32 o
  -5   0   5     1104.60     1054.02     14.92 o
  -3   0   5      179.75      178.79      2.85 o
  -1   0   5      282.32      326.95      4.73 o
   1   0   5     6886.47     7099.70     62.59 o
   3   0   5      158.92      122.70      2.89 o
   5   0   5       37.23       41.18      1.43 o
   7   0   5       14.87       12.45      1.15 o
   9   0   5        2.60        1.53      1.12 o
  11   0   5        2.43        0.06      2.05 o
  13   0   5       12.00       16.12      4.28 o
 -15   1   5        1.33        0.70      1.09 o
 -14   1   5        5.23        4.83      1.15 o
 -13   1   5        5.06        4.45      1.01 o
 -12   1   5       57.90       58.63      1.65 o
 -11   1   5        3.64        0.98      0.62 o
 -10   1   5      356.90      328.81      4.27 o
  -9   1   5       20.41       19.69      1.04 o
  -8   1   5      473.88      433.33      5.96 o
  -7   1   5      374.55      344.41      4.86 o
  -6   1   5        3.28        3.48      0.58 o
  -5   1   5      246.52      267.27      3.11 o
  -4   1   5      318.94      355.71      3.67 o
  -3   1   5       73.76       79.08      1.11 o
  -2   1   5        7.47        6.61      0.45 o
  -1   1   5      159.67      190.30      2.21 o
   0   1   5        3.00        9.26      0.47 o
   1   1   5       91.88       95.57      2.20 o
   2   1   5     5137.73     5372.54     38.04 o
   3   1   5      129.92      107.27      1.82 o
   4   1   5       12.88       10.23      0.73 o
   5   1   5        3.31        5.20      0.52 o
   6   1   5      274.88      257.43      2.68 o
   7   1   5       47.89       49.60      1.35 o
   8   1   5      139.88      134.58      2.52 o
   9   1   5        0.03       -0.39      0.87 o
  10   1   5       14.38       17.73      1.60 o
  11   1   5       12.30       14.67      4.31 o
  12   1   5        0.15       -0.39      2.21 o
  13   1   5        8.38       11.09      2.82 o
 -15   2   5        2.02        1.53      1.10 o
 -14   2   5        0.00        0.00      0.98 o
 -13   2   5       21.94       21.29      1.37 o
 -12   2   5        1.53        1.61      0.72 o
 -11   2   5       27.30       35.63      1.60 o
 -10   2   5       26.02       28.08      1.29 o
  -9   2   5       42.74       39.81      1.43 o
  -8   2   5     1371.88     1321.94     16.34 o
  -7   2   5      274.68      274.24      3.66 o
  -6   2   5       93.95       79.83      2.17 o
  -5   2   5       15.57       16.08      0.60 o
  -4   2   5        6.39        8.62      0.51 o
  -3   2   5       57.63       71.71      1.14 o
  -2   2   5        9.24        4.69      0.41 o
  -1   2   5      160.56      174.92      1.87 o
   0   2   5       48.27       48.52      0.86 o
   1   2   5      184.50      225.79      2.12 o
   2   2   5        2.15        5.61      0.75 o
   3   2   5     3189.59     3271.19     26.15 o
   4   2   5      102.74       88.43      1.43 o
   5   2   5       72.04       56.50      1.17 o
   6   2   5       19.09       14.54      0.71 o
   7   2   5       36.71       35.18      1.23 o
   8   2   5       43.63       37.31      1.42 o
   9   2   5       32.81       37.68      1.80 o
  10   2   5        9.61        9.74      1.69 o
  11   2   5        4.96        3.87      1.75 o
  12   2   5       10.83        9.72      1.89 o
  13   2   5        1.98        2.14      2.54 o
 -15   3   5        0.18       -0.44      1.12 o
 -14   3   5       13.95       16.87      1.28 o
 -13   3   5        3.43       -1.04      1.29 o
 -12   3   5        0.00       -1.15      1.15 o
 -11   3   5        0.00       -0.93      0.93 o
 -10   3   5       83.17       79.99      2.31 o
  -9   3   5      324.28      269.13      4.24 o
  -8   3   5       42.47       38.79      2.20 o
  -7   3   5      456.69      444.09      5.46 o
  -6   3   5       27.46       35.41      1.07 o
  -5   3   5        0.02       -0.43      0.46 o
  -4   3   5       15.10       12.22      0.57 o
  -3   3   5        7.71        8.21      1.06 o
  -2   3   5       59.78       46.93      0.97 o
  -1   3   5       73.53       75.66      1.77 o
   0   3   5      171.70      186.32      2.02 o
   1   3   5      109.77      102.27      1.73 o
   2   3   5      144.38      141.34      1.79 o
   3   3   5      301.55      271.74      2.87 o
   4   3   5      215.11      234.45      3.06 o
   5   3   5       75.84       94.20      1.40 o
   6   3   5        1.61        0.72      0.56 o
   7   3   5        1.57       -0.30      0.60 o
   8   3   5       71.39       73.50      2.07 o
   9   3   5       19.50       25.87      1.69 o
  10   3   5        0.37       -1.42      1.42 o
  11   3   5        2.03        4.22      1.76 o
  12   3   5        0.16       -0.83      1.54 o
  13   3   5        1.82        2.40      2.49 o
 -14   4   5        2.13       -0.20      1.77 o
 -13   4   5        0.91        1.76      1.43 o
 -12   4   5       40.24       44.53      2.36 o
 -11   4   5        7.03        8.62      1.29 o
 -10   4   5       15.02       15.01      1.32 o
  -9   4   5      322.46      288.81      5.97 o
  -8   4   5       27.24       14.09      1.23 o
  -7   4   5       33.96       29.95      1.23 o
  -6   4   5       48.29       57.16      1.36 o
  -5   4   5       54.70       68.83      1.49 o
  -4   4   5       13.46       12.79      0.52 o
  -3   4   5      492.72      568.85      5.67 o
  -2   4   5       64.03       62.12      1.13 o
  -1   4   5       66.52       70.02      1.23 o
   0   4   5       80.97       64.15      1.08 o
   1   4   5      149.61      179.78      2.27 o
   2   4   5       84.46       77.12      1.42 o
   3   4   5     1350.79     1450.23     11.52 o
   4   4   5        0.17        0.65      0.36 o
   5   4   5        0.21       -0.21      0.41 o
   6   4   5       41.97       33.79      1.09 o
   7   4   5        8.26        4.73      0.97 o
   8   4   5       75.81       71.00      2.92 o
   9   4   5        0.70        2.60      1.25 o
  10   4   5        0.09        0.15      1.57 o
  11   4   5        5.63        7.44      2.01 o
  12   4   5        4.29        4.74      2.02 o
  13   4   5        0.03        0.66      2.36 o
 -14   5   5        4.11        5.70      2.21 o
 -13   5   5        3.83        7.91      2.10 o
 -12   5   5        3.28        3.36      1.46 o
 -11   5   5       21.88       25.33      1.89 o
 -10   5   5       10.19        9.53      1.65 o
  -9   5   5        1.49        0.09      1.00 o
  -8   5   5      289.67      262.14      5.77 o
  -7   5   5        9.88       14.32      0.93 o
  -6   5   5       12.98        7.36      0.69 o
  -5   5   5       64.57       70.38      1.25 o
  -4   5   5        0.48        0.27      0.36 o
  -3   5   5      636.17      686.92      6.75 o
  -2   5   5      133.51      145.50      1.90 o
  -1   5   5       35.59       30.70      0.84 o
   0   5   5      194.93      215.29      2.31 o
   1   5   5        0.39       -0.26      0.32 o
   2   5   5      107.26       96.99      1.59 o
   3   5   5      398.09      385.59      3.55 o
   4   5   5       46.46       44.44      1.07 o
   5   5   5        1.66        1.51      0.45 o
   6   5   5      175.77      184.60      2.70 o
   7   5   5       27.00       26.81      1.23 o
   8   5   5        0.42       -0.97      0.97 o
   9   5   5        1.59        1.78      1.27 o
  10   5   5       16.61       15.31      2.07 o
  11   5   5        0.36        1.47      1.69 o
  12   5   5        0.04        1.64      2.71 o
  13   5   5        1.98       -0.22      2.85 o
 -14   6   5        0.86        3.88      2.32 o
 -13   6   5       14.39       20.19      2.76 o
 -12   6   5        6.45        4.25      1.84 o
 -11   6   5        1.10        1.66      1.31 o
 -10   6   5       37.31       36.91      2.19 o
  -9   6   5       37.34       44.33      2.11 o
  -8   6   5        9.97        4.71      0.77 o
  -7   6   5       36.30       35.38      1.27 o
  -6   6   5       51.01       61.01      1.63 o
  -5   6   5       25.01       22.75      0.86 o
  -4   6   5       15.81       21.13      0.80 o
  -3   6   5      201.22      250.90      3.23 o
  -2   6   5      275.85      293.83      3.72 o
  -1   6   5       92.94      110.17      1.71 o
   0   6   5       81.22       71.62      1.38 o
   1   6   5      491.02      523.65      5.70 o
   2   6   5      145.68      159.43      2.51 o
   3   6   5       20.74       24.05      0.80 o
   4   6   5        4.81        6.42      0.58 o
   5   6   5       33.72       35.60      1.03 o
   6   6   5        7.54       10.12      0.88 o
   7   6   5       80.54       80.09      2.12 o
   8   6   5      168.60      166.13      3.46 o
   9   6   5       45.84       47.23      2.29 o
  10   6   5        2.24        0.89      1.59 o
  11   6   5        4.98        7.67      2.02 o
  12   6   5       46.83       53.46      3.33 o
  13   6   5        0.28        0.43      2.40 o
 -14   7   5       73.85       75.25      6.26 o
 -13   7   5        0.02        2.18      2.42 o
 -12   7   5        0.51        0.11      1.84 o
 -11   7   5        8.72        9.41      2.06 o
 -10   7   5        0.04       -0.62      1.23 o
  -9   7   5        0.12       -0.92      1.33 o
  -8   7   5       63.48       60.77      1.78 o
  -7   7   5        1.99        1.21      0.75 o
  -6   7   5        9.94       16.40      1.16 o
  -5   7   5      320.60      336.50      4.17 o
  -4   7   5      110.62      107.63      1.93 o
  -3   7   5      188.06      196.60      2.61 o
  -2   7   5       92.75       95.10      1.80 o
  -1   7   5       75.13       63.36      1.25 o
   0   7   5       40.13       40.35      1.01 o
   1   7   5       87.60       69.49      1.49 o
   2   7   5        0.35        0.18      0.49 o
   3   7   5       35.42       39.79      1.06 o
   4   7   5       63.96       53.82      1.31 o
   5   7   5        8.99       12.06      0.89 o
   6   7   5        3.29        3.28      0.81 o
   7   7   5       55.40       59.50      2.90 o
   8   7   5       10.36       12.34      1.38 o
   9   7   5      115.86      110.35      3.35 o
  10   7   5        1.91        0.95      1.67 o
  11   7   5        1.58       -1.81      1.99 o
  12   7   5        0.00       -1.06      1.93 o
  13   7   5        8.97        7.79      3.19 o
 -14   8   5       10.00        8.93      3.72 o
 -13   8   5      243.92      267.23     11.65 o
 -12   8   5        0.67        2.21      1.95 o
 -11   8   5        5.45        7.84      2.15 o
 -10   8   5       57.01       52.69      3.37 o
  -9   8   5       10.10       10.03      2.29 o
  -8   8   5       38.51       26.81      1.72 o
  -7   8   5       53.72       39.62      3.21 o
  -6   8   5      457.09      382.86      4.72 o
  -5   8   5        0.64       -0.49      0.59 o
  -4   8   5      576.18      627.20      7.11 o
  -3   8   5       81.02       70.62      1.60 o
  -2   8   5      188.74      166.94      2.88 o
  -1   8   5        2.91        5.19      0.59 o
   0   8   5        0.49       -0.05      0.47 o
   1   8   5      108.58      121.13      2.03 o
   2   8   5       28.37       33.34      1.05 o
   3   8   5       13.70       18.66      0.85 o
   4   8   5        6.00        4.67      0.78 o
   5   8   5       74.56       72.63      1.82 o
   6   8   5       35.95       38.57      1.56 o
   7   8   5       52.87       48.21      1.80 o
   8   8   5       85.64       86.94      3.20 o
   9   8   5        0.24        0.80      1.65 o
  10   8   5        0.02        0.99      1.67 o
  11   8   5       11.29        9.31      2.22 o
  12   8   5        1.77        4.30      2.10 o
 -13   9   5       13.16       15.56      4.34 o
 -12   9   5       17.72       15.99      4.09 o
 -11   9   5       11.02       16.49      3.66 o
 -10   9   5        0.90        2.28      1.79 o
  -9   9   5       17.21       17.71      2.36 o
  -8   9   5        3.09        3.34      1.83 o
  -7   9   5       57.70       48.41      1.45 o
  -6   9   5       80.54       67.44      1.76 o
  -5   9   5        0.99       -0.16      0.84 o
  -4   9   5       20.09       19.94      1.05 o
  -3   9   5      142.86      148.91      2.32 o
  -2   9   5        3.92        4.07      0.63 o
  -1   9   5       65.24       68.51      1.50 o
   0   9   5       33.51       22.37      0.91 o
   1   9   5      198.24      209.08      2.87 o
   2   9   5      359.21      419.97      4.84 o
   3   9   5        0.01       -0.45      0.62 o
   4   9   5       16.66       18.39      1.18 o
   5   9   5       14.54       19.19      1.14 o
   6   9   5        2.43        3.01      1.10 o
   7   9   5       43.57       43.98      1.97 o
   8   9   5        0.10        0.30      1.17 o
   9   9   5       17.19       18.04      1.84 o
  10   9   5        8.98        9.71      2.08 o
  11   9   5       17.97       14.78      2.36 o
  12   9   5        0.02       -0.41      2.29 o
 -13  10   5       16.21       23.49      4.71 o
 -12  10   5       25.09       26.78      4.96 o
 -11  10   5        8.84       10.79      3.66 o
 -10  10   5        0.07        0.19      2.67 o
  -9  10   5        0.14       -0.38      1.83 o
  -8  10   5        2.99        1.95      0.79 o
  -7  10   5       35.89       32.98      1.67 o
  -6  10   5        7.98        4.56      1.27 o
  -5  10   5       67.82       76.42      2.03 o
  -4  10   5      396.23      390.68      5.53 o
  -3  10   5        2.42        2.36      0.71 o
  -2  10   5       66.19       66.56      1.66 o
  -1  10   5      490.32      457.23      5.35 o
   0  10   5      140.33      133.43      2.24 o
   1  10   5      235.52      236.21      4.63 o
   2  10   5       44.02       45.37      1.40 o
   3  10   5       44.38       56.35      2.66 o
   4  10   5       14.32       18.22      1.22 o
   5  10   5        0.04        1.28      1.30 o
   6  10   5       43.04       47.42      2.01 o
   7  10   5       22.94       25.61      1.98 o
   8  10   5        2.05        1.93      1.69 o
   9  10   5        9.69        3.87      1.56 o
  10  10   5        0.04       -1.67      1.67 o
  11  10   5        5.11        7.05      2.51 o
  12  10   5        0.04       -2.19      2.19 o
 -13  11   5        7.67       21.26      4.65 o
 -12  11   5        5.33       14.69      4.40 o
 -11  11   5       59.53       58.51      2.48 o
 -10  11   5        9.90       11.51      1.09 o
  -9  11   5        1.30        1.13      1.33 o
  -8  11   5        2.80        1.67      0.91 o
  -7  11   5       29.94       23.11      1.84 o
  -6  11   5        0.03        0.99      0.85 o
  -5  11   5      198.52      173.39      3.51 o
  -4  11   5      125.81      129.47      4.16 o
  -3  11   5      632.47      603.17      7.21 o
  -2  11   5      348.89      324.38      4.52 o
  -1  11   5       19.86       20.69      1.21 o
   0  11   5      360.03      365.12      5.75 o
   1  11   5        2.61        1.57      0.85 o
   2  11   5        1.27        1.02      0.84 o
   3  11   5       20.42       23.09      1.91 o
   4  11   5       18.84       22.34      1.72 o
   5  11   5       50.18       53.04      2.78 o
   6  11   5       30.03       35.78      3.49 o
   7  11   5        7.07        9.55      1.67 o
   8  11   5       19.88       21.87      2.02 o
   9  11   5        1.82        3.47      1.58 o
  10  11   5        6.05        7.80      2.15 o
  11  11   5        5.43        4.87      2.63 o
 -12  12   5        2.74        1.51      1.31 o
 -11  12   5        3.20        1.48      1.58 o
 -10  12   5       10.47        8.55      1.23 o
  -9  12   5       40.11       45.46      2.28 o
  -8  12   5        2.94        2.87      2.09 o
  -7  12   5        2.61        1.32      1.05 o
  -6  12   5       14.51       14.37      1.25 o
  -5  12   5        0.12       -0.72      0.93 o
  -4  12   5       81.34       75.07      2.47 o
  -3  12   5      455.44      404.22      7.88 o
  -2  12   5      132.33      137.17      2.74 o
  -1  12   5       72.15       75.05      2.05 o
   0  12   5      171.38      166.78      3.37 o
   1  12   5       78.18       73.99      2.97 o
   2  12   5       13.83       15.66      1.83 o
   3  12   5      193.48      181.93      4.20 o
   4  12   5        1.07        2.98      1.33 o
   5  12   5       14.45       16.62      2.05 o
   6  12   5        1.61        2.50      1.66 o
   7  12   5       59.94       70.68      3.03 o
   8  12   5        0.24       -0.38      1.48 o
   9  12   5        0.06       -1.22      1.53 o
  10  12   5        3.06        6.34      2.71 o
  11  12   5        3.40        1.52      2.59 o
 -12  13   5        0.10        1.42      1.22 o
 -11  13   5        0.07       -1.08      1.08 o
 -10  13   5        5.60        3.76      1.47 o
  -9  13   5       33.49       35.83      2.44 o
  -8  13   5        9.96       11.21      1.48 o
  -7  13   5        0.05       -0.62      1.11 o
  -6  13   5       11.08       10.59      1.61 o
  -5  13   5        8.82        6.07      1.19 o
  -4  13   5        7.45        2.70      1.12 o
  -3  13   5      472.31      477.26      7.70 o
  -2  13   5        2.92        3.96      1.11 o
  -1  13   5        0.39       -0.31      0.98 o
   0  13   5       74.58       72.78      3.14 o
   1  13   5       33.87       31.03      2.12 o
   2  13   5        4.22        0.41      1.98 o
   3  13   5        5.46        6.94      2.51 o
   4  13   5      147.53      160.69      6.11 o
   5  13   5       38.80       42.94      3.50 o
   6  13   5       14.22       13.85      2.78 o
   7  13   5       18.68       13.98      2.31 o
   8  13   5        0.45       -0.10      1.81 o
   9  13   5       10.08       13.31      3.07 o
  10  13   5        2.22        7.49      2.84 o
 -11  14   5        1.84        2.75      1.44 o
 -10  14   5       32.07       33.78      2.11 o
  -9  14   5        3.88        2.44      1.97 o
  -8  14   5       13.98       20.74      2.32 o
  -7  14   5        5.11        4.31      1.43 o
  -6  14   5        0.93        0.41      1.08 o
  -5  14   5       10.89       14.69      1.52 o
  -4  14   5        0.73        0.25      1.12 o
  -3  14   5       74.33       83.44      2.89 o
  -2  14   5       31.80       38.25      2.39 o
  -1  14   5        1.07        2.04      1.40 o
   0  14   5       30.38       31.59      2.25 o
   1  14   5       59.66       59.37      3.75 o
   2  14   5       79.03       74.77      4.16 o
   3  14   5      125.54      112.72      5.27 o
   4  14   5       34.13       31.06      4.59 o
   5  14   5       48.82       54.98      5.95 o
   6  14   5       10.28        8.06      4.31 o
   7  14   5       18.76       17.45      2.49 o
   8  14   5        7.65        7.65      2.20 o
   9  14   5        2.34       -0.84      2.36 o
  10  14   5        0.86        1.54      2.64 o
 -11  15   5       19.82       18.56      2.01 o
 -10  15   5        1.11        1.07      1.43 o
  -9  15   5        6.58        5.08      1.60 o
  -8  15   5        0.82        0.92      1.62 o
  -7  15   5        0.15       -1.31      1.31 o
  -6  15   5       39.85       39.69      3.97 o
  -5  15   5        0.71        1.43      1.23 o
  -4  15   5        0.30       -0.17      1.16 o
  -3  15   5        0.07       -0.03      1.46 o
  -2  15   5       26.17       24.12      2.68 o
  -1  15   5        0.92        1.09      1.83 o
   0  15   5      129.04      135.78      9.27 o
   1  15   5        3.78        0.47      3.38 o
   2  15   5       57.43       49.75      3.57 o
   3  15   5        2.61        3.39      2.15 o
   4  15   5        5.76        5.89      3.41 o
   5  15   5        0.12       -1.30      3.41 o
   6  15   5        4.48        3.97      3.78 o
   7  15   5       23.67       28.94      3.49 o
   8  15   5        9.02       12.92      4.49 o
   9  15   5        6.59        5.83      4.71 o
 -10  16   5        4.52        3.39      2.30 o
  -9  16   5        9.68       10.80      1.84 o
  -8  16   5       69.36       76.67      3.43 o
  -7  16   5        1.44        4.66      1.74 o
  -6  16   5        1.14       -0.75      1.57 o
  -5  16   5        5.58        6.65      2.16 o
  -4  16   5        5.08        3.32      4.37 o
  -3  16   5       12.60       14.20      2.48 o
  -2  16   5       14.91       13.27      4.15 o
  -1  16   5        5.25        4.15      3.47 o
   0  16   5       20.13       21.01      3.38 o
   1  16   5       11.40        8.08      2.98 o
   2  16   5       27.92       29.55      4.15 o
   3  16   5        0.16       -2.85      2.85 o
   4  16   5        7.96        8.55      4.03 o
   5  16   5        4.30        2.60      3.47 o
   6  16   5        0.13       -3.60      3.60 o
   7  16   5       36.72       43.52      6.38 o
   8  16   5        0.27        1.30      2.79 o
   9  16   5        3.67        2.23      4.84 o
  -9  17   5        0.03       -0.30      1.96 o
  -8  17   5       16.78       21.13      2.90 o
  -7  17   5       35.39       38.96      3.46 o
  -6  17   5        5.94        5.31      2.76 o
  -5  17   5        0.97       -0.63      1.86 o
  -4  17   5       10.41       11.84      4.34 o
  -3  17   5       13.10       10.97      4.22 o
  -2  17   5       27.36       32.54      5.27 o
  -1  17   5        7.16        6.94      3.66 o
   0  17   5        0.92       -0.37      3.29 o
   1  17   5       10.81       12.20      2.66 o
   2  17   5        0.00        4.59      3.41 o
   3  17   5        1.57        7.38      3.84 o
   4  17   5        9.09       12.77      4.34 o
   5  17   5        4.62        5.89      4.28 o
   6  17   5        0.72       -3.60      3.60 o
   7  17   5        0.26       -3.91      3.91 o
   8  17   5        3.62       12.53      3.28 o
  -9  18   5       21.55       25.60      6.26 o
  -8  18   5        6.11        7.56      2.50 o
  -7  18   5        4.59        5.01      2.60 o
  -6  18   5        1.80       -2.67      3.63 o
  -5  18   5        0.15        2.73      4.03 o
  -4  18   5        2.75       -2.98      3.47 o
  -3  18   5        6.58       14.07      4.46 o
  -2  18   5        1.86        2.29      3.78 o
  -1  18   5        0.42        2.23      3.60 o
   0  18   5        0.01       -0.62      3.35 o
   1  18   5       36.93       41.17      3.78 o
   2  18   5       23.06       20.33      4.59 o
   3  18   5        1.28       -2.85      3.47 o
   4  18   5        0.09        3.16      4.03 o
   5  18   5        0.02       -1.55      3.97 o
   6  18   5        0.34       -3.72      4.03 o
   7  18   5        1.36       -4.22      4.22 o
  -7  19   5        0.63       -0.37      4.34 o
  -6  19   5       15.13       16.49      5.39 o
  -5  19   5        0.01       -3.35      3.35 o
  -4  19   5        7.18        7.69      4.34 o
  -3  19   5       19.56       22.50      5.21 o
  -2  19   5        3.01       -1.98      3.72 o
  -1  19   5        2.33        1.80      3.78 o
   0  19   5        2.13        5.89      3.91 o
   2  19   5        0.20       -1.24      3.47 o
   3  19   5        0.16       -1.92      3.78 o
   4  19   5        9.68       14.01      4.96 o
   5  19   5        0.04       -0.25      4.09 o
   6  19   5        0.05       -3.78      3.78 o
  -6  20   5        0.90       -3.47      4.46 o
  -5  20   5        0.65        1.49      4.59 o
  -4  20   5        0.01        1.49      4.46 o
  -3  20   5        0.00       -1.67      3.97 o
  -2  20   5        0.30        1.49      4.03 o
  -1  20   5       28.77       30.13      5.64 o
   3  20   5        0.08       -2.05      3.97 o
   4  20   5        9.15       11.65      4.96 o
   5  20   5        1.05        2.67      4.77 o
  -4  21   5       10.29       12.34      5.02 o
  -3  21   5        0.27        3.66      4.46 o
  -2  21   5        0.07       -0.68      4.09 o
  -1  21   5        0.14        0.43      4.15 o
 -14   0   6       22.25       24.75      3.50 o
 -12   0   6      107.63      106.02      3.55 o
 -10   0   6       42.50       49.73      2.99 o
  -8   0   6      177.39      166.25      3.59 o
  -6   0   6      760.49      782.97     11.55 o
  -4   0   6       25.37       12.23      1.40 o
  -2   0   6      188.07      206.76      3.45 o
   0   0   6     1073.11      987.89     12.66 o
   2   0   6     3314.75     3502.02     34.10 o
   4   0   6      286.41      320.82      4.37 o
   6   0   6      248.04      261.65      3.91 o
   8   0   6        4.92        8.23      1.69 o
  10   0   6       11.38       18.22      3.97 o
  12   0   6        1.01       -3.10      3.10 o
 -15   1   6        4.86        5.15      1.26 o
 -14   1   6       17.67       18.24      1.43 o
 -13   1   6        3.42        2.47      0.99 o
 -12   1   6       68.71       74.40      1.89 o
 -11   1   6        7.01        9.06      0.81 o
 -10   1   6       19.59       13.92      0.81 o
  -9   1   6        3.20        3.73      0.60 o
  -8   1   6       81.04       85.43      1.58 o
  -7   1   6      776.92      768.32      8.04 o
  -6   1   6        0.24        1.19      0.53 o
  -5   1   6     1173.07     1192.21     12.05 o
  -4   1   6      279.90      285.42      3.03 o
  -3   1   6       50.35       48.46      1.03 o
  -2   1   6      201.83      233.19      2.67 o
  -1   1   6        0.01        0.23      0.43 o
   0   1   6      142.46      169.71      2.22 o
   1   1   6       11.82       18.68      0.70 o
   2   1   6     1352.93     1384.51     10.99 o
   3   1   6      255.83      278.87      4.26 o
   4   1   6        0.77        2.07      0.54 o
   5   1   6        0.20        1.37      0.55 o
   6   1   6        0.03       -0.58      0.58 o
   7   1   6       13.88       11.82      1.05 o
   8   1   6        4.56        0.42      0.97 o
   9   1   6       37.08       38.88      2.28 o
  10   1   6        1.61        0.99      2.10 o
  11   1   6       11.49       10.59      2.71 o
  12   1   6        0.13       -2.63      3.10 o
  13   1   6        2.66        3.17      2.58 o
 -14   2   6        1.12        0.34      1.24 o
 -13   2   6        6.92        4.73      1.02 o
 -12   2   6       17.55       13.51      1.03 o
 -11   2   6        9.54       10.59      1.03 o
 -10   2   6       76.87       73.74      1.63 o
  -9   2   6        4.33        5.02      0.85 o
  -8   2   6       57.74       59.82      1.43 o
  -7   2   6      198.68      193.94      2.58 o
  -6   2   6        1.19       -0.20      0.58 o
  -5   2   6      535.69      524.28      5.76 o
  -4   2   6       90.96       88.71      1.37 o
  -3   2   6       43.34       48.75      1.03 o
  -2   2   6      464.14      537.56      4.91 o
  -1   2   6      576.23      605.82      5.82 o
   0   2   6       62.87       98.28      1.52 o
   1   2   6      317.97      308.28      2.93 o
   2   2   6       11.25        8.25      0.80 o
   3   2   6     1272.87     1368.00     12.30 o
   4   2   6      118.67      112.95      2.00 o
   5   2   6        0.02        1.87      0.58 o
   6   2   6      150.78      167.63      2.37 o
   7   2   6       24.40       26.84      1.28 o
   8   2   6       12.16       14.02      1.42 o
   9   2   6       15.64       20.08      3.23 o
  10   2   6       24.46       21.60      2.07 o
  11   2   6        0.27       -1.00      2.15 o
  12   2   6        0.28       -2.91      4.93 o
  13   2   6        0.24        2.14      2.64 o
 -14   3   6        2.57        1.64      1.02 o
 -13   3   6        5.00        4.29      1.07 o
 -12   3   6       20.89       22.41      1.82 o
 -11   3   6       17.30       16.23      1.81 o
 -10   3   6       40.86       43.99      2.11 o
  -9   3   6        5.09        5.19      0.87 o
  -8   3   6       92.37       81.66      2.12 o
  -7   3   6      490.59      434.70      6.25 o
  -6   3   6       49.17       39.37      1.02 o
  -5   3   6      317.44      321.30      3.84 o
  -4   3   6       26.09       32.92      0.92 o
  -3   3   6      998.21     1079.94      9.64 o
  -2   3   6       29.25       23.17      0.80 o
  -1   3   6     1143.20     1206.30     10.75 o
   0   3   6      704.99      731.33      6.20 o
   1   3   6        4.82        5.33      0.69 o
   2   3   6       20.09       13.89      0.94 o
   3   3   6       15.81       14.43      0.78 o
   4   3   6       15.07       22.67      1.00 o
   5   3   6       53.95       55.49      1.31 o
   6   3   6        0.82        0.82      0.70 o
   7   3   6       23.68       19.83      1.26 o
   8   3   6        0.21       -0.51      1.11 o
   9   3   6        0.00       -1.37      1.37 o
  10   3   6        2.84        3.93      1.81 o
  11   3   6        1.59        1.34      2.25 o
  12   3   6        3.17        3.85      2.58 o
  13   3   6        4.21        3.91      4.40 o
 -14   4   6        1.54        1.92      2.73 o
 -13   4   6        9.72        9.50      1.69 o
 -12   4   6       19.46       23.04      1.93 o
 -11   4   6       10.33       16.68      1.48 o
 -10   4   6        4.56        2.41      1.06 o
  -9   4   6       59.36       61.88      2.02 o
  -8   4   6      244.40      215.65      3.79 o
  -7   4   6       24.85       28.19      1.36 o
  -6   4   6      713.14      637.39      6.85 o
  -5   4   6        0.75       -0.07      0.46 o
  -4   4   6        2.61        0.11      0.41 o
  -3   4   6        1.27        2.49      0.50 o
  -2   4   6      315.52      314.91      3.44 o
  -1   4   6       43.99       54.79      1.21 o
   0   4   6       97.87      103.57      1.53 o
   1   4   6       29.62       22.86      1.03 o
   2   4   6       52.31       47.00      1.31 o
   3   4   6      155.75      195.31      2.38 o
   4   4   6      382.60      396.73      4.21 o
   5   4   6      148.29      149.21      2.08 o
   6   4   6        0.00       -0.67      0.67 o
   7   4   6        1.47        0.09      0.89 o
   8   4   6        9.58        8.89      1.46 o
   9   4   6       33.32       30.47      2.47 o
  10   4   6       22.18       20.99      2.35 o
  11   4   6        6.77        9.91      2.70 o
  12   4   6       24.08       24.89      3.41 o
  13   4   6        0.48        3.22      2.73 o
 -14   5   6       18.04       18.08      2.58 o
 -13   5   6        0.01       -0.50      1.75 o
 -12   5   6       16.16       17.36      1.88 o
 -11   5   6        6.03        7.49      1.54 o
 -10   5   6        0.75       -1.03      1.03 o
  -9   5   6       29.79       27.53      1.24 o
  -8   5   6        2.50        3.39      0.92 o
  -7   5   6      162.02      148.50      3.00 o
  -6   5   6        9.19        8.27      0.61 o
  -5   5   6        5.97        6.90      0.68 o
  -4   5   6       61.97       71.55      1.34 o
  -3   5   6      194.21      196.40      2.43 o
  -2   5   6      171.94      166.51      2.22 o
  -1   5   6       16.09       19.43      0.76 o
   0   5   6        3.35        2.31      0.49 o
   1   5   6       11.44       14.68      0.76 o
   2   5   6       35.34       47.15      1.24 o
   3   5   6        0.06        0.14      0.57 o
   4   5   6        2.80        0.57      0.57 o
   5   5   6       98.95       90.10      2.11 o
   6   5   6       14.82       12.19      1.01 o
   7   5   6        5.47        5.14      1.21 o
   8   5   6       19.63       21.56      1.83 o
   9   5   6       13.99       16.85      2.14 o
  10   5   6       10.77       11.80      2.32 o
  11   5   6        4.28        8.76      2.67 o
  12   5   6        1.78        4.48      2.56 o
 -14   6   6       27.47       34.46      3.20 o
 -13   6   6      106.07      121.16      9.21 o
 -12   6   6        5.84        4.80      1.97 o
 -11   6   6        0.08        0.76      1.40 o
 -10   6   6       54.57       51.99      2.59 o
  -9   6   6       54.98       53.71      2.24 o
  -8   6   6        9.70        7.68      0.92 o
  -7   6   6        5.30        4.90      1.03 o
  -6   6   6       11.52       16.57      0.77 o
  -5   6   6        0.29       -0.36      0.77 o
  -4   6   6        0.01       -0.45      0.45 o
  -3   6   6        8.61        4.51      0.76 o
  -2   6   6      920.41      914.29      9.05 o
  -1   6   6      373.30      340.97      3.56 o
   0   6   6       12.41       12.62      0.76 o
   1   6   6       37.55       41.95      1.32 o
   2   6   6        8.32        8.93      0.61 o
   3   6   6      216.92      235.03      2.75 o
   4   6   6        4.86        2.34      0.66 o
   5   6   6       27.72       25.33      1.45 o
   6   6   6       40.80       35.93      1.40 o
   7   6   6        6.18        6.90      1.04 o
   8   6   6        0.42        0.16      1.23 o
   9   6   6        8.79       12.62      2.01 o
  10   6   6        2.96        4.69      1.86 o
  11   6   6        3.21        2.95      2.36 o
  12   6   6        0.04        3.86      2.62 o
 -14   7   6        6.06       11.34      3.72 o
 -13   7   6        5.91        7.47      2.54 o
 -12   7   6       13.42       16.42      2.76 o
 -11   7   6        6.00        5.48      1.97 o
 -10   7   6       15.53       17.41      2.45 o
  -9   7   6        9.08        8.53      1.60 o
  -8   7   6        1.40       -0.03      0.74 o
  -7   7   6       50.88       40.56      1.11 o
  -6   7   6       14.35        8.17      0.70 o
  -5   7   6        0.99        1.15      0.56 o
  -4   7   6       68.16       80.84      1.52 o
  -3   7   6       41.61       62.57      1.53 o
  -2   7   6      415.82      415.31      4.74 o
  -1   7   6       48.29       46.95      1.18 o
   0   7   6       39.67       41.46      1.06 o
   1   7   6       34.30       36.64      1.35 o
   2   7   6      240.14      276.31      3.10 o
   3   7   6        1.82        0.71      0.63 o
   4   7   6        0.00        0.18      0.63 o
   5   7   6       69.78       73.77      1.89 o
   6   7   6        0.88        0.57      0.81 o
   7   7   6        0.80        0.58      1.20 o
   8   7   6        3.43        4.27      1.48 o
   9   7   6        3.46        1.45      1.65 o
  10   7   6        0.94        0.38      1.78 o
  11   7   6        1.55        3.17      2.45 o
  12   7   6        1.10        1.53      2.52 o
 -14   8   6        0.76        1.98      3.16 o
 -13   8   6       20.45       35.77      5.08 o
 -12   8   6        1.42        6.57      3.29 o
 -11   8   6        4.77        4.01      2.70 o
 -10   8   6       19.71       23.73      4.56 o
  -9   8   6        0.35       -1.23      1.56 o
  -8   8   6       41.06       39.83      2.39 o
  -7   8   6        1.14       -0.51      0.57 o
  -6   8   6      112.42      104.17      1.86 o
  -5   8   6        2.70        1.53      0.79 o
  -4   8   6       74.73       73.58      1.77 o
  -3   8   6       36.58       38.29      1.30 o
  -2   8   6     1206.25     1243.06     12.10 o
  -1   8   6      124.19      125.69      2.09 o
   0   8   6        3.64        4.34      0.60 o
   1   8   6        0.47       -0.30      0.56 o
   2   8   6       84.08      100.89      1.82 o
   3   8   6        4.05        1.11      0.65 o
   4   8   6        1.81        1.58      0.77 o
   5   8   6       11.44        5.02      1.01 o
   6   8   6        8.88       12.02      1.51 o
   7   8   6       34.94       29.41      2.03 o
   8   8   6      101.30      106.55      3.79 o
   9   8   6        0.03       -0.76      2.33 o
  10   8   6       11.02        9.68      2.65 o
  11   8   6        0.42       -1.65      2.29 o
  12   8   6        2.27        5.23      2.66 o
 -13   9   6        0.49       -2.11      3.29 o
 -12   9   6        9.12        6.45      3.78 o
 -11   9   6        0.04        1.74      2.73 o
 -10   9   6        6.06        8.00      3.29 o
  -9   9   6       90.54       76.29      4.05 o
  -8   9   6        7.12        5.38      0.71 o
  -7   9   6      114.30       84.38      1.88 o
  -6   9   6        0.09       -0.74      0.74 o
  -5   9   6      539.46      469.52      6.36 o
  -4   9   6      136.37      139.43      2.80 o
  -3   9   6      151.11      167.44      2.79 o
  -2   9   6      235.54      213.19      3.30 o
  -1   9   6        0.57        2.01      0.76 o
   0   9   6      442.88      430.19      4.87 o
   1   9   6        9.24        8.51      0.86 o
   2   9   6        0.62       -0.31      0.77 o
   3   9   6       33.52       36.87      1.41 o
   4   9   6        2.21        0.34      1.01 o
   5   9   6        0.85       -0.21      1.03 o
   6   9   6       12.62       14.99      1.67 o
   7   9   6       34.57       31.54      2.35 o
   8   9   6       75.88       80.62      4.16 o
   9   9   6        6.10        5.13      2.77 o
  10   9   6        0.40        5.73      2.76 o
  11   9   6        0.00        1.24      5.58 o
  12   9   6        1.52        6.95      2.78 o
 -13  10   6        5.30        8.86      3.91 o
 -12  10   6        4.51        1.49      3.35 o
 -11  10   6        5.32       13.02      3.91 o
 -10  10   6        0.35       -0.24      0.94 o
  -9  10   6       15.90       11.33      1.07 o
  -8  10   6       11.85       13.35      1.01 o
  -7  10   6        2.30        2.66      0.97 o
  -6  10   6       44.44       37.66      1.81 o
  -5  10   6        4.53       -0.47      1.06 o
  -4  10   6      688.17      655.50     12.21 o
  -3  10   6      140.10      136.99      2.86 o
  -2  10   6       24.64       23.60      1.27 o
  -1  10   6       89.03      101.38      2.30 o
   0  10   6      207.01      214.07      3.29 o
   1  10   6      114.74      130.49      2.51 o
   2  10   6      333.77      343.28      4.97 o
   3  10   6        6.64        7.37      1.38 o
   4  10   6        0.40        0.06      1.03 o
   5  10   6        0.02       -0.82      1.01 o
   6  10   6        0.14       -1.20      1.20 o
   7  10   6       76.36       67.19      2.97 o
   8  10   6       47.84       52.94      2.73 o
   9  10   6        5.06        5.79      3.25 o
  10  10   6        8.35        7.04      4.46 o
  11  10   6        0.03       -1.20      2.34 o
 -13  11   6       11.33       13.02      4.65 o
 -12  11   6       15.62       25.91      5.02 o
 -11  11   6        0.65       -0.93      0.93 o
 -10  11   6       13.76       16.83      1.34 o
  -9  11   6       19.02       24.45      1.53 o
  -8  11   6        7.34        5.54      1.14 o
  -7  11   6       84.67       79.23      2.59 o
  -6  11   6       79.91       77.17      2.59 o
  -5  11   6      123.41       97.95      3.03 o
  -4  11   6      180.63      182.70      3.86 o
  -3  11   6      383.18      374.51      6.31 o
  -2  11   6      166.05      161.80      3.02 o
  -1  11   6        0.60        1.66      0.87 o
   0  11   6       82.85       81.94      2.39 o
   1  11   6      156.63      153.97      3.37 o
   2  11   6        4.27        4.90      1.37 o
   3  11   6       76.78       80.56      3.37 o
   4  11   6       79.14       78.66      2.57 o
   5  11   6        8.59        8.00      1.58 o
   6  11   6        1.70        3.42      1.80 o
   7  11   6        9.70       11.33      2.14 o
   8  11   6        0.69       -1.60      1.94 o
   9  11   6       10.17        8.74      4.84 o
  10  11   6        2.35        4.36      2.63 o
  11  11   6        0.73       -1.19      2.50 o
 -12  12   6        7.22        6.05      1.22 o
 -11  12   6       11.65       10.06      1.32 o
 -10  12   6       79.32       87.34      2.74 o
  -9  12   6       10.79       16.02      1.52 o
  -8  12   6       79.21       75.36      2.67 o
  -7  12   6       21.73       17.81      1.59 o
  -6  12   6       11.13       11.54      1.30 o
  -5  12   6       11.04       10.52      2.12 o
  -4  12   6       36.87       34.44      1.81 o
  -3  12   6      191.37      183.12      4.67 o
  -2  12   6      318.88      319.22      5.11 o
  -1  12   6      134.08      140.83      3.66 o
   0  12   6       15.96       13.11      1.32 o
   1  12   6       26.86       26.98      2.03 o
   2  12   6      118.29      115.00      5.09 o
   3  12   6        9.44        9.08      1.84 o
   4  12   6       18.97       10.98      1.97 o
   5  12   6       55.91       59.00      3.42 o
   6  12   6       57.64       63.30      5.74 o
   7  12   6        0.42        1.14      2.11 o
   8  12   6        0.07        0.89      2.07 o
   9  12   6        0.62       -0.47      2.56 o
  10  12   6        1.34        4.04      2.81 o
 -12  13   6       55.49       55.65      4.39 o
 -11  13   6        3.36        3.66      1.30 o
 -10  13   6        5.66        7.77      1.49 o
  -9  13   6        0.69        0.86      1.26 o
  -8  13   6       61.86       65.26      2.73 o
  -7  13   6       25.27       25.82      1.91 o
  -6  13   6       68.66       65.09      2.40 o
  -5  13   6       48.47       46.40      2.11 o
  -4  13   6        5.13        2.99      1.19 o
  -3  13   6      120.81      111.52      4.72 o
  -2  13   6      116.84      118.90      3.91 o
  -1  13   6       93.39      105.12      3.18 o
   0  13   6       23.81       26.69      2.67 o
   1  13   6       57.02       55.47      3.53 o
   2  13   6        0.87       -2.51      2.82 o
   3  13   6        9.94        7.33      1.87 o
   4  13   6       35.46       32.13      5.08 o
   5  13   6       16.98       19.39      2.42 o
   6  13   6       12.02       15.86      2.38 o
   7  13   6        5.91        4.12      2.40 o
   8  13   6        5.21        3.63      2.06 o
   9  13   6        0.01       -1.13      2.49 o
  10  13   6        0.18        4.61      2.86 o
 -11  14   6        0.03       -0.25      1.97 o
 -10  14   6        2.34        2.26      1.42 o
  -9  14   6       66.36       62.91      2.78 o
  -8  14   6        1.42        3.38      1.43 o
  -7  14   6       43.20       44.31      2.51 o
  -6  14   6        5.82        4.68      2.42 o
  -5  14   6        9.34        8.65      1.66 o
  -4  14   6       33.05       26.32      1.86 o
  -3  14   6        0.15       -0.29      1.41 o
  -2  14   6        0.11       -1.75      1.75 o
  -1  14   6        0.37       -2.40      2.76 o
   0  14   6       31.71       39.90      5.39 o
   1  14   6       21.50       19.04      2.67 o
   2  14   6       72.93       72.48      4.23 o
   3  14   6        3.69        2.02      2.12 o
   4  14   6        4.12        4.10      2.39 o
   5  14   6        0.15       -2.16      2.16 o
   6  14   6        2.75        3.16      1.90 o
   7  14   6       17.25       22.54      2.75 o
   8  14   6        1.06        2.35      3.46 o
   9  14   6        5.01        5.40      3.02 o
 -11  15   6        0.45       -2.91      3.91 o
 -10  15   6       25.07       26.03      2.19 o
  -9  15   6        0.04       -0.69      1.75 o
  -8  15   6        2.75        2.78      1.61 o
  -7  15   6        0.01       -1.06      1.47 o
  -6  15   6        7.71       11.37      2.43 o
  -5  15   6        5.44        5.35      1.42 o
  -4  15   6       28.27       30.39      2.32 o
  -3  15   6        8.83       10.48      2.19 o
  -2  15   6        2.14       -2.98      2.98 o
  -1  15   6        1.38       -0.99      3.04 o
   0  15   6      141.42      137.29      5.52 o
   1  15   6       32.90       39.32      3.87 o
   2  15   6        6.19        5.97      2.37 o
   3  15   6        0.64        1.86      3.22 o
   4  15   6        0.25       -2.60      2.60 o
   5  15   6        0.00        2.11      3.66 o
   6  15   6        2.57       -0.13      4.06 o
   7  15   6        1.96        3.70      2.16 o
   8  15   6       21.78       26.37      2.97 o
   9  15   6        2.42        5.59      3.12 o
 -10  16   6        0.21        1.13      1.78 o
  -9  16   6       16.12       12.45      2.01 o
  -8  16   6        0.26       -1.42      2.34 o
  -7  16   6        6.82       11.52      2.07 o
  -6  16   6       60.28       73.30      9.39 o
  -5  16   6       21.80       19.36      2.67 o
  -4  16   6        8.97        8.96      2.29 o
  -3  16   6       21.90       16.24      4.40 o
  -2  16   6       34.10       38.00      5.45 o
  -1  16   6        2.36        6.76      3.78 o
   0  16   6        0.75        0.17      2.15 o
   1  16   6       33.44       31.16      3.24 o
   2  16   6        8.85        8.03      2.61 o
   3  16   6        3.39        0.62      3.35 o
   4  16   6        0.58        4.22      3.41 o
   5  16   6        0.76        3.04      3.84 o
   6  16   6        0.18        3.14      2.76 o
   7  16   6        1.35       -0.48      2.76 o
   8  16   6        4.88       12.01      3.47 o
  -9  17   6        2.68        4.34      2.27 o
  -8  17   6        0.07        2.56      2.34 o
  -7  17   6      119.21      137.07      5.83 o
  -6  17   6        3.56        5.35      2.41 o
  -5  17   6        5.25        7.12      2.43 o
  -4  17   6        1.00        2.11      3.60 o
  -3  17   6        9.56       16.05      4.77 o
  -2  17   6        0.18       -1.98      3.10 o
  -1  17   6        5.54        1.98      3.78 o
   0  17   6        2.38        2.17      3.47 o
   1  17   6        0.01       -2.17      2.17 o
   2  17   6       23.53       15.87      4.28 o
   3  17   6       15.73       24.11      4.77 o
   4  17   6        1.05        1.05      3.91 o
   5  17   6        6.06        6.63      4.22 o
   6  17   6        1.23        3.27      2.73 o
   7  17   6        2.50        2.88      4.15 o
  -8  18   6        0.04       -0.08      2.24 o
  -7  18   6        8.17       10.53      2.68 o
  -6  18   6       72.55       90.63      8.31 o
  -5  18   6       11.58       12.40      4.96 o
  -4  18   6       10.23       10.79      4.40 o
  -3  18   6        0.15       -3.47      3.47 o
  -2  18   6        4.08        9.30      4.46 o
  -1  18   6        8.50       11.72      4.40 o
   0  18   6        6.29        0.25      3.72 o
   1  18   6       10.71       15.74      4.34 o
   2  18   6       32.93       30.81      5.39 o
   3  18   6       10.13       11.78      4.65 o
   4  18   6       15.16       13.70      4.71 o
   5  18   6        6.48        1.98      4.34 o
   6  18   6        1.56       -2.05      4.46 o
  -7  19   6        8.80       15.50      5.33 o
  -6  19   6        3.26        1.98      4.71 o
  -5  19   6        0.30       -2.85      4.09 o
  -4  19   6        0.72        2.79      4.22 o
  -3  19   6        0.04        1.67      4.15 o
  -2  19   6        6.65       11.22      4.71 o
  -1  19   6        0.06       -1.74      3.91 o
   0  19   6        7.04       13.14      4.59 o
   3  19   6        0.52       -1.74      4.22 o
   4  19   6        9.81        5.83      4.84 o
   5  19   6        0.85       -1.67      4.53 o
  -6  20   6       20.49       20.52      6.20 o
  -5  20   6        6.51        7.81      5.14 o
  -4  20   6        0.00        1.86      4.46 o
  -3  20   6        2.00       -3.22      3.84 o
  -2  20   6        0.36        1.43      4.28 o
  -1  20   6        2.83       13.08      4.71 o
   4  20   6        1.54        0.62      4.53 o
  -3  21   6       11.53       26.90      5.95 o
  -2  21   6        2.14       10.79      5.08 o
 -13   0   7       20.83       18.14      1.97 o
 -11   0   7      133.84      135.66      3.30 o
  -9   0   7      106.15       94.53      2.60 o
  -7   0   7     1129.11     1025.23     15.07 o
  -5   0   7        4.83        9.47      1.52 o
  -3   0   7       82.98       73.90      1.95 o
  -1   0   7      709.52      718.85     12.00 o
   1   0   7      122.23      126.34      2.33 o
   3   0   7      311.92      299.72      4.81 o
   5   0   7        1.84       -0.83      0.95 o
   7   0   7       89.44       86.29      3.49 o
   9   0   7       58.60       47.36      5.21 o
  11   0   7        3.57       -0.62      3.35 o
 -14   1   7        1.98        2.54      1.19 o
 -13   1   7        1.95        2.57      1.03 o
 -12   1   7        0.69        1.81      0.86 o
 -11   1   7       20.47       26.33      1.12 o
 -10   1   7       25.62       33.85      1.20 o
  -9   1   7       17.74       20.29      0.97 o
  -8   1   7       29.65       32.33      1.15 o
  -7   1   7      777.84      725.67      8.76 o
  -6   1   7       22.84       27.93      1.05 o
  -5   1   7      686.44      655.87      7.19 o
  -4   1   7      225.10      233.93      2.76 o
  -3   1   7      151.42      148.40      2.05 o
  -2   1   7       45.89       39.08      1.08 o
  -1   1   7       58.14       43.87      1.19 o
   0   1   7       57.59       75.26      2.70 o
   1   1   7        2.60        2.86      0.52 o
   2   1   7       81.62       85.43      1.51 o
   3   1   7       46.64       55.30      1.51 o
   4   1   7      570.93      543.25      5.85 o
   5   1   7       14.27       17.24      1.08 o
   6   1   7        6.39        5.51      0.80 o
   7   1   7        0.34       -0.39      0.97 o
   8   1   7        1.59        0.00      1.43 o
   9   1   7        8.88        5.03      2.36 o
  10   1   7       36.82       39.99      8.83 o
  11   1   7        0.33        0.84      4.53 o
  12   1   7        0.43       -2.26      2.26 o
 -14   2   7        0.04       -0.99      0.99 o
 -13   2   7       18.96       21.04      1.42 o
 -12   2   7        0.01       -0.70      0.83 o
 -11   2   7       40.70       42.93      1.50 o
 -10   2   7       39.17       37.17      1.38 o
  -9   2   7       17.43       13.28      0.97 o
  -8   2   7       34.88       29.54      1.10 o
  -7   2   7      213.49      200.15      2.64 o
  -6   2   7        6.20        8.33      0.69 o
  -5   2   7      313.05      303.32      3.30 o
  -4   2   7       20.81       21.03      0.75 o
  -3   2   7      172.30      167.66      2.23 o
  -2   2   7      218.80      249.90      2.97 o
  -1   2   7        2.58        1.48      0.54 o
   0   2   7        6.32        6.57      0.61 o
   1   2   7      107.26      118.19      1.76 o
   2   2   7        5.14       13.28      0.78 o
   3   2   7      159.99      137.24      2.25 o
   4   2   7       39.45       40.46      1.65 o
   5   2   7      285.47      275.44      3.43 o
   6   2   7        0.83        0.86      1.04 o
   7   2   7        7.00        5.07      1.18 o
   8   2   7        4.12        2.78      1.96 o
   9   2   7        0.71       -1.18      2.14 o
  10   2   7        2.94       -0.05      2.54 o
  11   2   7        1.54       -1.51      2.32 o
  12   2   7        4.06        1.47      2.67 o
 -14   3   7        9.37        9.24      1.24 o
 -13   3   7        1.19        1.61      0.89 o
 -12   3   7       71.86       75.52      1.94 o
 -11   3   7       17.47       16.23      1.03 o
 -10   3   7        1.84        0.01      0.63 o
  -9   3   7       91.27       86.14      1.68 o
  -8   3   7      105.01       96.36      2.07 o
  -7   3   7       17.34       14.61      0.90 o
  -6   3   7        7.22        6.98      0.73 o
  -5   3   7        3.86        8.01      0.71 o
  -4   3   7        8.33       13.38      0.70 o
  -3   3   7      200.99      199.35      2.39 o
  -2   3   7        0.09        0.07      0.50 o
  -1   3   7       11.27       10.86      0.74 o
   0   3   7       19.67       17.80      0.78 o
   1   3   7      117.12      121.19      1.86 o
   2   3   7       27.94       27.70      0.98 o
   3   3   7      389.74      417.20      4.96 o
   4   3   7      298.96      288.06      4.27 o
   5   3   7        0.93        0.26      0.85 o
   6   3   7       51.14       50.24      1.83 o
   7   3   7        5.54        1.46      1.08 o
   8   3   7        8.42        5.20      2.17 o
   9   3   7        1.85       -0.93      2.04 o
  10   3   7        4.99        7.56      2.61 o
  11   3   7        1.96       -1.54      2.30 o
  12   3   7        3.65        1.87      2.67 o
 -14   4   7        3.56        1.66      1.09 o
 -13   4   7        0.70        0.63      0.84 o
 -12   4   7       73.47       81.45      3.16 o
 -11   4   7        0.00       -0.48      1.34 o
 -10   4   7        1.18        3.15      2.55 o
  -9   4   7        5.32        7.64      0.78 o
  -8   4   7       44.15       30.93      1.81 o
  -7   4   7      737.43      682.63      7.48 o
  -6   4   7       27.55       28.46      1.07 o
  -5   4   7        1.29        0.85      0.59 o
  -4   4   7       11.16       10.67      0.87 o
  -3   4   7        0.20       -0.04      0.51 o
  -2   4   7     1262.81     1275.86     11.49 o
  -1   4   7       73.01       82.23      1.79 o
   0   4   7        3.60        2.31      0.59 o
   1   4   7        3.91        7.28      0.64 o
   2   4   7       46.78       39.59      1.17 o
   3   4   7       73.76       56.91      1.56 o
   4   4   7       60.64       51.91      1.69 o
   5   4   7       76.81       70.73      1.90 o
   6   4   7        1.49        0.73      0.92 o
   7   4   7        6.57        6.57      1.26 o
   8   4   7        4.62        2.57      1.59 o
   9   4   7        0.45       -1.96      1.96 o
  10   4   7       15.07       13.97      2.91 o
  11   4   7       16.38       17.17      4.71 o
  12   4   7        1.23        1.66      2.65 o
 -14   5   7       12.50       11.67      4.25 o
 -13   5   7        8.76        7.25      2.26 o
 -12   5   7        1.94       -0.66      2.31 o
 -11   5   7       31.46       36.71      2.37 o
 -10   5   7        2.91        3.39      1.41 o
  -9   5   7        5.54        4.29      0.68 o
  -8   5   7      365.61      329.46      4.10 o
  -7   5   7        2.88        2.18      0.71 o
  -6   5   7       47.65       48.47      1.35 o
  -5   5   7       98.60       92.86      1.84 o
  -4   5   7        6.50       11.78      0.73 o
  -3   5   7      262.46      278.70      3.26 o
  -2   5   7       59.72       59.54      1.76 o
  -1   5   7       61.41       64.00      1.43 o
   0   5   7        7.75        5.59      0.73 o
   1   5   7        2.13        1.48      0.44 o
   2   5   7        4.64        6.02      0.64 o
   3   5   7       51.96       43.64      1.49 o
   4   5   7      225.18      191.47      3.11 o
   5   5   7       44.60       48.27      1.60 o
   6   5   7       26.56       21.39      1.37 o
   7   5   7        0.03       -0.25      1.22 o
   8   5   7        6.43        4.59      1.71 o
   9   5   7       28.74       29.87      3.81 o
  10   5   7        1.38        4.08      2.39 o
  11   5   7        1.08        0.74      2.54 o
  12   5   7        0.12        1.61      2.74 o
 -14   6   7       17.87       23.24      2.99 o
 -13   6   7       10.14       12.41      2.56 o
 -12   6   7        8.29       10.72      3.44 o
 -11   6   7       31.16       44.67      4.96 o
 -10   6   7        0.34       -1.16      1.54 o
  -9   6   7       12.16       10.01      1.30 o
  -8   6   7        1.34        0.86      0.59 o
  -7   6   7     1076.89      938.17     10.01 o
  -6   6   7        0.94       -0.61      0.61 o
  -5   6   7       24.96       23.71      1.04 o
  -4   6   7        3.46        0.79      0.56 o
  -3   6   7       37.79       41.84      1.17 o
  -2   6   7      183.74      164.24      2.52 o
  -1   6   7       94.08       81.22      1.65 o
   0   6   7       30.99       28.94      1.06 o
   1   6   7       11.68        8.28      0.82 o
   2   6   7       76.70       83.06      1.94 o
   3   6   7        8.59        6.45      0.81 o
   4   6   7       46.78       47.34      1.59 o
   5   6   7        7.64        7.36      1.20 o
   6   6   7       10.21       14.18      1.41 o
   7   6   7       22.04       19.34      1.83 o
   8   6   7        1.51        5.13      1.81 o
   9   6   7       19.76       22.20      3.06 o
  10   6   7       20.53       19.65      3.15 o
  11   6   7        2.64        0.35      2.49 o
  12   6   7        6.87        7.02      3.02 o
 -13   7   7        0.71        1.55      3.29 o
 -12   7   7       97.45      100.92     10.48 o
 -11   7   7        9.75        9.56      2.32 o
 -10   7   7        2.93        1.74      6.07 o
  -9   7   7       14.05       13.32      1.16 o
  -8   7   7        7.80        7.63      0.84 o
  -7   7   7      135.75      112.88      2.52 o
  -6   7   7       31.74       32.51      1.22 o
  -5   7   7      115.22       94.55      1.96 o
  -4   7   7        2.05        0.13      0.67 o
  -3   7   7        1.03        0.42      0.60 o
  -2   7   7        0.41        1.42      0.86 o
  -1   7   7      101.20      112.96      1.88 o
   0   7   7        1.67       -0.30      0.64 o
   1   7   7       61.77       63.99      1.57 o
   2   7   7        1.18        0.30      0.80 o
   3   7   7       82.68       88.03      2.09 o
   4   7   7       72.94       80.36      2.47 o
   5   7   7       31.04       35.51      1.79 o
   6   7   7       24.83       19.15      1.56 o
   7   7   7        1.69        0.51      1.37 o
   8   7   7       88.04       81.92      3.77 o
   9   7   7        9.21       14.24      2.93 o
  10   7   7        2.05        3.02      2.50 o
  11   7   7        1.53        0.29      2.49 o
 -13   8   7       17.88       18.22      4.22 o
 -12   8   7       15.84       23.31      4.09 o
 -11   8   7       17.45       18.22      3.84 o
 -10   8   7        0.16        1.92      1.90 o
  -9   8   7        0.69        0.61      1.57 o
  -8   8   7        0.09        0.24      0.69 o
  -7   8   7        0.12       -0.17      0.71 o
  -6   8   7       17.72       14.63      1.04 o
  -5   8   7        0.21       -1.28      1.31 o
  -4   8   7       45.24       46.38      1.51 o
  -3   8   7        1.91        1.02      0.69 o
  -2   8   7        2.92        2.32      0.73 o
  -1   8   7        7.46       12.80      0.99 o
   0   8   7        9.50        5.91      0.83 o
   1   8   7        1.75        1.72      0.79 o
   2   8   7       17.01       18.50      1.14 o
   3   8   7      113.94      117.38      2.44 o
   4   8   7        8.98       12.66      1.51 o
   5   8   7        0.27       -0.98      0.98 o
   6   8   7        1.11        1.17      2.78 o
   7   8   7        0.79        3.20      1.71 o
   8   8   7        0.98        2.72      1.89 o
   9   8   7        1.48        2.80      2.36 o
  10   8   7        5.46        4.71      2.71 o
  11   8   7        7.98        9.34      3.12 o
 -13   9   7       35.72       37.44      5.08 o
 -12   9   7       73.07       87.77      6.82 o
 -11   9   7        0.36        0.00      2.85 o
 -10   9   7       26.41       34.64      3.56 o
  -9   9   7        9.19       10.68      1.31 o
  -8   9   7       17.94       15.57      1.08 o
  -7   9   7       15.55       15.12      1.13 o
  -6   9   7       39.90       35.50      1.58 o
  -5   9   7      230.84      217.94      4.03 o
  -4   9   7       86.20       71.95      3.15 o
  -3   9   7       79.21       85.07      2.03 o
  -2   9   7      130.02      114.15      2.42 o
  -1   9   7      681.94      661.81      6.91 o
   0   9   7      284.34      280.01      3.71 o
   1   9   7        3.37        2.54      0.84 o
   2   9   7       75.83       67.64      2.09 o
   3   9   7       14.66       15.56      1.60 o
   4   9   7       10.07        9.23      1.51 o
   5   9   7        2.01        0.84      1.27 o
   6   9   7        1.81        2.76      1.66 o
   7   9   7        6.29        5.96      1.87 o
   8   9   7        0.05        2.02      1.75 o
   9   9   7        4.17        5.66      2.75 o
  10   9   7        5.91        5.17      4.22 o
  11   9   7        2.92        6.87      2.87 o
 -13  10   7        5.29        0.74      3.53 o
 -12  10   7       26.33       20.58      4.77 o
 -11  10   7       24.64       27.87      1.70 o
 -10  10   7       21.25       20.18      2.49 o
  -9  10   7       21.16       18.24      2.76 o
  -8  10   7       52.85       47.68      1.72 o
  -7  10   7        0.09       -0.83      0.83 o
  -6  10   7      101.54       94.30      2.48 o
  -5  10   7       23.90       21.52      1.97 o
  -4  10   7       59.51       68.51      4.13 o
  -3  10   7      107.91      108.54      4.13 o
  -2  10   7      207.33      203.51      3.75 o
  -1  10   7      193.60      187.65      3.29 o
   0  10   7        6.40        5.16      1.03 o
   1  10   7      177.58      194.25      3.55 o
   2  10   7       15.26       12.51      1.32 o
   3  10   7        0.05       -0.96      1.15 o
   4  10   7       15.60       16.49      1.75 o
   5  10   7        4.99        3.45      1.44 o
   6  10   7       19.28       18.39      2.29 o
   7  10   7        2.12       -1.16      2.95 o
   8  10   7        0.00       -0.31      2.81 o
   9  10   7        6.31        8.01      3.35 o
  10  10   7        2.04        5.29      3.56 o
  11  10   7        9.69       13.86      3.31 o
 -12  11   7       36.80       38.84      1.87 o
 -11  11   7       14.99       18.81      1.50 o
 -10  11   7        7.00        8.37      1.38 o
  -9  11   7        0.70        1.08      1.09 o
  -8  11   7        0.90        0.75      0.95 o
  -7  11   7        0.15        0.43      1.13 o
  -6  11   7       67.99       60.47      2.51 o
  -5  11   7       53.19       58.89      2.53 o
  -4  11   7        5.36        5.97      1.43 o
  -3  11   7       35.21       35.00      1.96 o
  -2  11   7        7.03        5.42      1.18 o
  -1  11   7       11.00       12.66      1.46 o
   0  11   7        2.41        2.15      0.97 o
   1  11   7       70.28       72.14      2.72 o
   2  11   7        1.16        0.10      1.46 o
   3  11   7        0.30       -1.27      1.27 o
   4  11   7        6.89        6.09      1.54 o
   5  11   7       12.78       14.33      2.21 o
   6  11   7        0.00       -1.89      1.89 o
   7  11   7        0.80       -1.73      1.73 o
   8  11   7       35.86       41.34      4.85 o
   9  11   7        0.86        0.84      2.72 o
  10  11   7        0.09        6.09      4.74 o
 -12  12   7        6.07        3.65      1.32 o
 -11  12   7       43.80       49.33      2.29 o
 -10  12   7        4.35        4.42      1.40 o
  -9  12   7        6.40        4.96      1.35 o
  -8  12   7       19.51       23.28      1.51 o
  -7  12   7       32.07       35.76      2.83 o
  -6  12   7        1.45       -1.22      1.22 o
  -5  12   7        0.77       -0.60      1.08 o
  -4  12   7       45.96       43.78      2.13 o
  -3  12   7       61.39       56.93      2.45 o
  -2  12   7        0.41       -0.44      1.44 o
  -1  12   7        0.24        0.29      1.15 o
   0  12   7       60.99       65.60      3.72 o
   1  12   7        2.21       -0.40      1.23 o
   2  12   7        8.26        6.97      1.86 o
   3  12   7        4.36        2.35      1.49 o
   4  12   7       12.49       10.05      2.08 o
   5  12   7       66.28       67.60      3.61 o
   6  12   7       10.57        7.51      2.09 o
   7  12   7       32.22       29.19      2.83 o
   8  12   7        0.10        0.39      1.98 o
   9  12   7       15.58       15.64      3.47 o
  10  12   7        9.45       16.96      3.59 o
 -11  13   7       25.97       32.13      3.68 o
 -10  13   7       22.36       25.58      1.99 o
  -9  13   7        0.00       -0.49      1.36 o
  -8  13   7       27.47       28.03      1.71 o
  -7  13   7        0.93       -0.63      1.30 o
  -6  13   7       11.55        9.37      1.60 o
  -5  13   7       19.06       20.13      1.70 o
  -4  13   7        5.62        5.08      1.36 o
  -3  13   7       59.93       57.69      6.66 o
  -2  13   7      109.30      121.03      5.02 o
  -1  13   7       75.78       71.07      4.06 o
   0  13   7        9.17        8.98      3.35 o
   1  13   7       13.43       13.44      2.50 o
   2  13   7       23.64       30.01      2.49 o
   3  13   7        1.82        4.33      1.85 o
   4  13   7       35.64       34.39      2.84 o
   5  13   7        0.35        1.36      1.82 o
   6  13   7        0.30       -0.47      2.84 o
   7  13   7        0.11       -1.75      1.75 o
   8  13   7       25.10       23.01      3.21 o
   9  13   7        1.73        3.35      2.80 o
 -11  14   7       12.18       13.71      1.89 o
 -10  14   7       18.55       20.88      3.29 o
  -9  14   7        1.83        1.66      1.56 o
  -8  14   7       15.87       16.71      1.94 o
  -7  14   7        3.68        4.30      1.64 o
  -6  14   7       21.02       24.27      2.81 o
  -5  14   7        7.43        7.55      1.48 o
  -4  14   7       22.34       28.12      2.26 o
  -3  14   7        1.50       -0.04      1.78 o
  -2  14   7      191.32      184.72      9.79 o
  -1  14   7        2.61        8.55      3.41 o
   0  14   7       55.59       58.97      3.80 o
   1  14   7       15.56       13.26      2.61 o
   2  14   7        0.47       -0.18      1.95 o
   3  14   7       37.06       26.72      4.09 o
   4  14   7        0.41       -0.64      1.79 o
   5  14   7       16.29       15.01      2.48 o
   6  14   7        1.15        0.06      1.98 o
   7  14   7        1.18        1.42      2.16 o
   8  14   7        1.10        3.73      2.35 o
   9  14   7        0.76        1.36      2.96 o
 -10  15   7        2.00        3.91      1.72 o
  -9  15   7        0.41        1.44      1.64 o
  -8  15   7        4.56        8.44      2.09 o
  -7  15   7       38.57       47.14      2.82 o
  -6  15   7       70.28       70.22      4.43 o
  -5  15   7        0.86        4.68      2.10 o
  -4  15   7        2.37        2.65      2.03 o
  -3  15   7       13.57       14.63      4.40 o
  -2  15   7        0.70        0.56      3.53 o
  -1  15   7       38.96       30.50      4.96 o
   0  15   7        1.07        3.50      2.18 o
   1  15   7       15.04       11.99      2.56 o
   2  15   7        6.87        6.41      2.48 o
   3  15   7        0.43        1.92      3.53 o
   4  15   7        0.73       -2.26      2.26 o
   5  15   7        4.92        3.13      2.16 o
   6  15   7        8.39        2.66      2.52 o
   7  15   7        2.69        5.27      2.29 o
   8  15   7        0.73       -1.48      2.19 o
  -9  16   7        5.28        3.98      1.88 o
  -8  16   7       26.59       28.33      3.05 o
  -7  16   7        1.27        0.02      2.30 o
  -6  16   7       20.41       26.67      3.03 o
  -5  16   7        2.18        0.09      2.09 o
  -4  16   7       10.77       14.94      4.53 o
  -3  16   7        5.37        3.16      3.66 o
  -2  16   7       20.24       26.41      4.96 o
  -1  16   7       42.22       47.61      5.89 o
   0  16   7        0.40        2.23      3.47 o
   1  16   7        0.37       -1.51      2.12 o
   2  16   7       20.01       20.41      3.09 o
   3  16   7        0.34        2.17      3.72 o
   4  16   7        2.39        1.43      3.84 o
   5  16   7        2.64        4.32      2.59 o
   6  16   7        0.01       -2.38      2.38 o
   7  16   7        7.61       17.42      8.24 o
  -9  17   7        0.22        5.33      4.84 o
  -8  17   7       25.82       37.28      3.58 o
  -7  17   7       41.43       57.05      4.17 o
  -6  17   7       12.98       15.41      3.02 o
  -5  17   7       16.25        4.59      4.46 o
  -4  17   7        5.54       -0.87      3.78 o
  -3  17   7        0.97        0.56      3.78 o
  -2  17   7       15.21       20.58      4.90 o
  -1  17   7       17.97       24.24      5.21 o
   0  17   7        1.32        6.38      4.22 o
   1  17   7        0.82       -0.68      3.29 o
   2  17   7        0.51        0.56      3.53 o
   3  17   7        6.88        7.69      4.15 o
   4  17   7        6.04        2.91      4.22 o
   5  17   7        0.14        0.33      2.54 o
   6  17   7        0.00       -2.50      2.50 o
   7  17   7        0.33        1.05      3.84 o
  -7  18   7       16.94       14.75      5.70 o
  -6  18   7        3.15        9.17      5.08 o
  -5  18   7       54.43       73.52      7.93 o
  -4  18   7        0.30        0.06      4.22 o
  -3  18   7        3.22       -3.47      3.47 o
  -2  18   7       23.23       25.29      5.52 o
  -1  18   7        0.49       -1.36      3.66 o
   0  18   7        3.32        3.72      3.91 o
   1  18   7       10.25       10.72      4.40 o
   3  18   7        2.05        0.37      4.22 o
   4  18   7        2.14        2.36      4.59 o
   5  18   7        4.80        3.87      3.15 o
   6  18   7        1.84       -1.86      3.66 o
  -6  19   7        9.87       12.52      5.64 o
  -5  19   7        0.01        1.80      4.65 o
  -4  19   7        5.75       13.45      5.08 o
  -3  19   7        0.16        2.67      4.40 o
  -2  19   7        2.34        7.00      4.46 o
  -1  19   7        3.28        5.02      4.53 o
   0  19   7        1.16       -0.43      3.97 o
   4  19   7       12.47       19.71      5.76 o
  -4  20   7        2.03        3.97      4.71 o
  -3  20   7        0.31        2.67      4.34 o
  -2  20   7        7.21        6.26      4.65 o
  -1  20   7        0.77        7.13      4.71 o
 -14   0   8        8.28        9.64      3.38 o
 -12   0   8       25.67       24.27      2.19 o
 -10   0   8        0.53        0.26      1.03 o
  -8   0   8       25.28       26.22      1.63 o
  -6   0   8      974.61      982.80     14.83 o
  -4   0   8       17.81       13.78      1.13 o
  -2   0   8       33.88       34.38      1.56 o
   0   0   8       92.04       74.82      2.58 o
   2   0   8      407.02      412.81      7.85 o
   4   0   8      110.09       94.23      4.38 o
   6   0   8        5.90        1.85      1.33 o
   8   0   8        3.32        4.90      3.16 o
  10   0   8        5.35       -3.04      3.04 o
  12   0   8        0.35        2.67      3.78 o
 -14   1   8        8.51        7.31      1.31 o
 -13   1   8        0.88        0.91      1.09 o
 -12   1   8        5.10        4.40      1.01 o
 -11   1   8        0.00       -0.35      0.88 o
 -10   1   8        0.92       -0.14      0.73 o
  -9   1   8        5.90        3.25      0.78 o
  -8   1   8        0.00       -0.18      0.69 o
  -7   1   8       87.96       87.17      1.95 o
  -6   1   8      320.34      279.46      3.83 o
  -5   1   8        4.95        6.83      0.85 o
  -4   1   8       24.11       26.65      1.12 o
  -3   1   8       27.20       24.67      0.93 o
  -2   1   8       41.71       45.99      1.49 o
  -1   1   8       88.01       97.97      1.80 o
   0   1   8      109.60      114.05      2.14 o
   1   1   8      235.19      255.46      2.95 o
   2   1   8      148.63      147.48      2.46 o
   3   1   8      293.23      280.10      4.35 o
   4   1   8        6.48        3.11      1.21 o
   5   1   8      123.65      121.30      2.75 o
   6   1   8        0.28        2.01      1.03 o
   7   1   8        0.21       -1.16      1.16 o
   8   1   8        8.69        8.89      2.39 o
   9   1   8        3.12        5.70      2.51 o
  10   1   8        0.19       -2.30      2.30 o
  11   1   8        1.15       -1.47      3.81 o
  12   1   8        4.49        2.81      3.56 o
 -14   2   8        0.05       -0.72      1.12 o
 -13   2   8        5.05        4.86      1.20 o
 -12   2   8        5.65        4.99      1.19 o
 -11   2   8       99.27      105.27      2.38 o
 -10   2   8        6.16        6.81      0.87 o
  -9   2   8       28.96       29.58      1.19 o
  -8   2   8        5.65        7.10      0.86 o
  -7   2   8      482.63      479.68      5.73 o
  -6   2   8      203.35      198.21      3.03 o
  -5   2   8      340.88      352.54      4.14 o
  -4   2   8      148.55      141.56      2.12 o
  -3   2   8       10.11       14.61      0.81 o
  -2   2   8       26.43       32.22      1.08 o
  -1   2   8       38.73       40.15      1.33 o
   0   2   8      200.27      198.99      3.83 o
   1   2   8        8.00        5.48      0.74 o
   2   2   8       62.59       58.64      1.85 o
   3   2   8       96.07       94.07      3.54 o
   4   2   8      246.99      242.40      4.48 o
   5   2   8       18.66       17.32      1.36 o
   6   2   8        1.04        2.43      1.11 o
   7   2   8        1.02        0.54      1.28 o
   8   2   8        6.38        7.94      1.99 o
   9   2   8        1.15        2.33      2.34 o
  10   2   8        0.71       -2.28      2.28 o
  11   2   8        0.00       -0.24      2.43 o
  12   2   8        3.28        4.07      3.01 o
 -14   3   8        1.39        1.25      1.26 o
 -13   3   8       35.58       39.18      1.67 o
 -12   3   8       13.27       20.75      1.29 o
 -11   3   8       10.32       10.87      1.06 o
 -10   3   8        0.47        0.77      0.72 o
  -9   3   8       69.67       71.99      1.71 o
  -8   3   8      183.16      159.43      2.64 o
  -7   3   8        2.14        2.06      0.87 o
  -6   3   8      124.53      115.82      2.06 o
  -5   3   8        0.25       -0.36      0.63 o
  -4   3   8       10.37       10.16      0.70 o
  -3   3   8      187.93      170.89      2.42 o
  -2   3   8       33.88       36.98      1.17 o
  -1   3   8       37.00       41.75      1.33 o
   0   3   8        3.05        0.49      0.59 o
   1   3   8        0.70       -0.05      0.59 o
   2   3   8        3.82        7.50      1.10 o
   3   3   8      104.81       93.47      2.45 o
   4   3   8      451.38      476.98      7.06 o
   5   3   8      177.63      169.36      3.30 o
   6   3   8       21.08       25.24      1.91 o
   7   3   8        3.64        2.23      1.34 o
   8   3   8        1.00       -0.24      2.79 o
   9   3   8        1.94       -2.06      2.06 o
  10   3   8       26.13       27.37      3.59 o
  11   3   8        0.68        4.01      2.78 o
  12   3   8        0.08        1.92      4.49 o
 -14   4   8       19.48       19.65      2.35 o
 -13   4   8       15.35       12.31      1.57 o
 -12   4   8        0.12       -0.41      1.03 o
 -11   4   8       25.49       29.17      1.45 o
 -10   4   8        1.63        3.40      0.88 o
  -9   4   8       33.81       36.71      1.34 o
  -8   4   8       70.36       70.42      1.73 o
  -7   4   8        4.77        2.45      0.81 o
  -6   4   8       15.32       11.99      0.92 o
  -5   4   8       29.08       31.88      1.24 o
  -4   4   8      122.96       95.80      1.73 o
  -3   4   8      417.55      431.71      4.40 o
  -2   4   8      189.35      199.34      2.59 o
  -1   4   8       98.39      100.45      1.87 o
   0   4   8      100.90      105.47      1.84 o
   1   4   8        0.04        0.26      0.70 o
   2   4   8        4.86        9.39      1.33 o
   3   4   8       13.14       14.21      1.57 o
   4   4   8       63.06       71.67      2.55 o
   5   4   8        4.51        2.96      1.17 o
   6   4   8        0.30       -1.31      1.31 o
   7   4   8        0.03        1.54      1.55 o
   8   4   8        8.50       11.41      2.04 o
   9   4   8        7.04       11.24      2.82 o
  10   4   8        0.72       -2.20      4.06 o
  11   4   8        0.02       -2.24      2.56 o
 -14   5   8        0.01       -1.11      1.11 o
 -13   5   8       22.86       21.78      3.42 o
 -12   5   8        7.64        8.20      1.13 o
 -11   5   8        1.26        0.21      0.88 o
 -10   5   8       33.32       36.19      1.45 o
  -9   5   8        3.05        2.35      0.73 o
  -8   5   8       19.98       16.73      0.99 o
  -7   5   8       64.98       65.25      1.70 o
  -6   5   8       47.48       42.54      1.67 o
  -5   5   8      126.90      120.42      2.32 o
  -4   5   8      197.13      219.18      3.03 o
  -3   5   8       56.92       53.27      1.39 o
  -2   5   8      187.32      185.85      2.84 o
  -1   5   8        0.81        3.09      0.67 o
   0   5   8        1.70        2.34      0.78 o
   1   5   8       74.93       66.71      2.11 o
   2   5   8       42.55       39.15      2.00 o
   3   5   8       65.93       58.08      2.21 o
   4   5   8       71.71       67.79      2.66 o
   5   5   8       58.24       43.40      2.78 o
   6   5   8        1.28        0.55      1.38 o
   7   5   8       26.67       29.97      2.93 o
   8   5   8        7.84        9.67      2.06 o
   9   5   8        0.83       -1.82      2.79 o
  10   5   8        0.07       -0.06      2.51 o
  11   5   8        5.18        5.93      2.89 o
 -13   6   8       24.59       24.77      5.43 o
 -12   6   8       10.11       12.95      1.21 o
 -11   6   8       15.21       15.58      1.23 o
 -10   6   8        0.50        0.30      0.84 o
  -9   6   8       15.18       11.64      0.93 o
  -8   6   8        0.19       -0.66      0.66 o
  -7   6   8        0.92        0.70      0.76 o
  -6   6   8        6.29        4.60      0.84 o
  -5   6   8       13.75       15.75      1.03 o
  -4   6   8        5.01        2.12      0.78 o
  -3   6   8      151.36      139.89      2.56 o
  -2   6   8        9.44       15.68      1.00 o
  -1   6   8      185.93      174.04      2.81 o
   0   6   8       26.71       27.00      1.23 o
   1   6   8       18.40       20.23      1.65 o
   2   6   8       85.12       92.46      2.62 o
   3   6   8       22.61       25.33      1.87 o
   4   6   8        1.49        0.79      1.28 o
   5   6   8        5.10        5.89      1.39 o
   6   6   8       13.36       10.58      1.56 o
   7   6   8       17.43       13.76      3.13 o
   8   6   8        1.11        1.10      1.78 o
   9   6   8       13.90       16.87      3.13 o
  10   6   8        6.72        9.00      3.01 o
  11   6   8        0.09        1.86      2.79 o
 -13   7   8       82.37      103.33      7.00 o
 -12   7   8       27.16       28.95      4.59 o
 -11   7   8       17.01       15.29      1.19 o
 -10   7   8        0.72       -0.69      0.84 o
  -9   7   8        2.63        3.43      0.80 o
  -8   7   8       15.07       15.47      1.06 o
  -7   7   8        4.37        3.99      0.87 o
  -6   7   8        8.32        3.32      0.89 o
  -5   7   8        1.94       -0.79      0.79 o
  -4   7   8        4.97        4.44      0.92 o
  -3   7   8        0.18       -0.66      0.66 o
  -2   7   8        0.93       -0.75      0.75 o
  -1   7   8     1280.52     1278.06     13.77 o
   0   7   8       28.56       26.41      1.38 o
   1   7   8        1.03        0.11      0.98 o
   2   7   8      117.25      111.05      2.62 o
   3   7   8        0.46       -0.14      1.17 o
   4   7   8       19.31       15.45      1.69 o
   5   7   8        0.13       -1.14      1.16 o
   6   7   8        6.01        5.85      1.51 o
   7   7   8        0.42        0.04      1.66 o
   8   7   8        4.18        4.96      1.97 o
   9   7   8       13.21       19.51      3.29 o
  10   7   8       13.71       15.57      4.25 o
  11   7   8        1.99       -0.11      2.67 o
 -13   8   8        0.24       -1.49      3.10 o
 -12   8   8      100.82      104.31      7.29 o
 -11   8   8        0.18        0.23      0.95 o
 -10   8   8        6.07        9.12      1.34 o
  -9   8   8       36.74       31.66      1.74 o
  -8   8   8       10.28        8.36      0.98 o
  -7   8   8       21.62       17.39      1.15 o
  -6   8   8       93.89       83.42      2.16 o
  -5   8   8       48.74       49.37      1.92 o
  -4   8   8       10.52        8.31      1.18 o
  -3   8   8       81.53       75.44      2.10 o
  -2   8   8        1.91        2.57      0.87 o
  -1   8   8       26.52       24.57      1.58 o
   0   8   8        7.19        9.05      1.49 o
   1   8   8       93.72       93.89      2.44 o
   2   8   8       18.39       25.69      1.64 o
   3   8   8        5.90        2.87      1.14 o
   4   8   8       66.13       58.89      2.63 o
   5   8   8        5.59        1.83      1.35 o
   6   8   8       21.54       24.26      2.48 o
   7   8   8       13.19       14.09      2.22 o
   8   8   8        4.81        3.24      2.03 o
   9   8   8       21.32       23.87      3.58 o
  10   8   8        4.07        2.13      6.29 o
  11   8   8        0.37       -1.15      2.75 o
 -13   9   8        3.73        7.81      3.72 o
 -12   9   8       26.10       31.08      1.73 o
 -11   9   8       17.61       16.80      1.94 o
 -10   9   8        2.43        2.02      1.09 o
  -9   9   8        9.17        8.19      1.23 o
  -8   9   8        8.88        9.13      1.08 o
  -7   9   8        0.97        1.48      0.92 o
  -6   9   8        0.59       -0.91      1.23 o
  -5   9   8       57.14       46.84      1.97 o
  -4   9   8       69.82       66.16      2.32 o
  -3   9   8       24.33       26.41      1.67 o
  -2   9   8       95.23       81.21      2.17 o
  -1   9   8       46.45       45.33      2.13 o
   0   9   8       99.17      100.05      2.50 o
   1   9   8        5.15        4.62      1.15 o
   2   9   8       13.68       13.07      1.37 o
   3   9   8      113.03      117.03      3.56 o
   4   9   8        6.33        2.82      1.39 o
   5   9   8        0.70        1.13      1.33 o
   6   9   8        5.55        6.76      1.93 o
   7   9   8        1.35       -0.98      1.74 o
   8   9   8       20.21       17.05      2.57 o
   9   9   8        0.04       -1.06      2.55 o
  10   9   8        0.03        2.13      5.64 o
 -12  10   8        2.22        3.54      1.78 o
 -11  10   8       39.79       48.29      2.17 o
 -10  10   8        0.19        0.23      1.15 o
  -9  10   8        6.31        5.54      1.24 o
  -8  10   8        0.70        0.61      0.93 o
  -7  10   8        7.14        4.13      1.32 o
  -6  10   8        0.07       -0.26      0.97 o
  -5  10   8        0.00       -0.99      1.53 o
  -4  10   8      133.06      121.41      3.48 o
  -3  10   8       27.12       27.15      1.75 o
  -2  10   8        2.17        0.40      1.01 o
  -1  10   8      150.18      152.02      3.13 o
   0  10   8       23.28       20.81      2.72 o
   1  10   8       22.17       21.83      1.85 o
   2  10   8       48.74       52.19      2.77 o
   3  10   8        1.17       -1.28      1.28 o
   4  10   8       36.19       38.66      2.46 o
   5  10   8       16.07       14.42      1.89 o
   6  10   8        3.07        3.31      1.81 o
   7  10   8        9.68        8.74      2.27 o
   8  10   8        0.01        0.46      1.99 o
   9  10   8       12.38       23.45      3.71 o
  10  10   8        0.70       -2.58      3.78 o
 -12  11   8        0.57       -0.52      1.24 o
 -11  11   8        0.49       -0.45      1.28 o
 -10  11   8       36.37       42.37      2.59 o
  -9  11   8        0.60        0.62      1.21 o
  -8  11   8        7.12        5.82      1.13 o
  -7  11   8       34.36       31.76      1.73 o
  -6  11   8        4.71        7.75      1.25 o
  -5  11   8       29.66       28.99      1.75 o
  -4  11   8        2.15        0.99      1.11 o
  -3  11   8       70.69       65.15      2.39 o
  -2  11   8       25.75       25.66      1.92 o
  -1  11   8      109.19      115.73      3.31 o
   0  11   8       63.35       69.13      2.86 o
   1  11   8       10.32       12.99      1.68 o
   2  11   8        0.27       -1.02      1.34 o
   3  11   8       28.58       24.12      2.03 o
   4  11   8        2.69        3.44      1.54 o
   5  11   8        0.34        2.38      2.45 o
   6  11   8        0.28        0.60      1.82 o
   7  11   8        0.50       -0.36      1.90 o
   8  11   8        0.00        0.71      2.05 o
   9  11   8        5.21        7.70      3.14 o
  10  11   8        1.40        0.85      5.49 o
 -11  12   8       29.03       32.14      2.20 o
 -10  12   8        2.51       -1.35      1.35 o
  -9  12   8        0.24       -0.75      1.33 o
  -8  12   8        4.81        5.12      1.24 o
  -7  12   8        0.72        1.68      1.13 o
  -6  12   8       15.70       21.05      1.61 o
  -5  12   8       13.44       11.80      1.33 o
  -4  12   8        0.61        1.83      1.11 o
  -3  12   8       29.24       27.49      2.85 o
  -2  12   8      353.43      352.88      7.44 o
  -1  12   8       38.87       32.69      2.40 o
   0  12   8       60.85       61.49      3.09 o
   1  12   8        4.48        4.66      2.11 o
   2  12   8       11.41        8.44      1.70 o
   3  12   8        0.06       -0.19      1.41 o
   4  12   8       68.58       63.54      3.02 o
   5  12   8        0.14        1.75      1.88 o
   6  12   8        7.14        6.24      2.15 o
   7  12   8        1.99        3.89      2.07 o
   8  12   8        3.11        0.65      2.64 o
   9  12   8        0.16        3.62      3.29 o
 -11  13   8        0.03       -0.99      1.52 o
 -10  13   8        0.01       -1.44      1.44 o
  -9  13   8        2.42        3.39      1.57 o
  -8  13   8       14.17       10.78      1.44 o
  -7  13   8       12.48       12.58      1.49 o
  -6  13   8       19.24       20.03      1.72 o
  -5  13   8       18.80       18.20      2.27 o
  -4  13   8        7.76        5.56      1.70 o
  -3  13   8        1.63       -0.74      2.73 o
  -2  13   8      102.56      105.56      7.75 o
  -1  13   8       33.26       36.94      4.90 o
   0  13   8        0.01       -0.21      1.56 o
   1  13   8       18.15       22.03      2.30 o
   2  13   8        2.64       -0.15      1.48 o
   3  13   8       44.17       43.98      3.11 o
   4  13   8        0.00       -1.82      1.96 o
   5  13   8       16.68       18.58      2.56 o
   6  13   8       18.79       19.67      2.77 o
   7  13   8        0.01       -1.66      2.00 o
   8  13   8        9.53       16.63      2.79 o
   9  13   8        0.27        5.05      3.10 o
 -10  14   8        5.71        8.23      1.81 o
  -9  14   8      129.89      146.49      4.51 o
  -8  14   8       13.85       17.67      2.11 o
  -7  14   8       62.40       69.79      2.74 o
  -6  14   8        0.08        0.27      1.63 o
  -5  14   8        3.08       -2.49      5.89 o
  -4  14   8       50.24       64.87      3.99 o
  -3  14   8        5.60        7.87      3.72 o
  -2  14   8       15.64       13.58      4.15 o
  -1  14   8       16.75       23.49      4.71 o
   0  14   8       10.44        9.79      2.79 o
   1  14   8        8.39        7.60      1.98 o
   2  14   8       11.21       12.66      2.19 o
   3  14   8        8.68        7.88      1.93 o
   4  14   8       18.21       18.79      2.62 o
   5  14   8       12.94       15.98      4.22 o
   6  14   8        3.46        1.08      2.10 o
   7  14   8       10.89       13.91      2.80 o
   8  14   8        0.09        2.60      2.45 o
 -10  15   8        1.03       -0.56      3.04 o
  -9  15   8       21.81       24.78      2.44 o
  -8  15   8       50.12       45.20      2.37 o
  -7  15   8        0.48        1.04      1.56 o
  -6  15   8        0.06        1.10      2.15 o
  -5  15   8       10.26       13.98      2.57 o
  -4  15   8       26.55       22.13      4.90 o
  -3  15   8        8.77        9.61      4.22 o
  -2  15   8       47.97       40.23      5.39 o
  -1  15   8       21.70       21.51      4.53 o
   0  15   8       10.43        8.86      4.03 o
   1  15   8       28.24       22.48      3.11 o
   2  15   8        1.57        2.04      1.95 o
   3  15   8       37.01       37.53      3.86 o
   4  15   8        6.88        8.71      2.43 o
   5  15   8        1.64        5.34      2.25 o
   6  15   8        3.73        4.36      2.34 o
   7  15   8        0.47        1.86      2.29 o
  -9  16   8       24.08       25.76      3.16 o
  -8  16   8        4.27        3.04      1.76 o
  -7  16   8        1.56       -0.09      1.72 o
  -6  16   8        5.55        7.36      2.57 o
  -5  16   8        0.31       -3.72      3.72 o
  -4  16   8        0.07       -1.61      3.84 o
  -3  16   8        0.03       -3.47      3.47 o
  -2  16   8        1.26       -2.79      3.22 o
  -1  16   8        3.69       -0.56      3.60 o
   0  16   8        3.48        0.74      3.60 o
   1  16   8       29.38       31.86      5.27 o
   2  16   8        1.95        2.21      2.06 o
   3  16   8        1.40        5.06      2.75 o
   4  16   8        3.56        5.21      2.71 o
   5  16   8        7.01        9.73      3.08 o
   6  16   8        2.05        3.89      2.83 o
   7  16   8        0.62       -2.54      3.53 o
  -8  17   8       13.38       12.86      2.97 o
  -7  17   8       11.92       22.67      4.43 o
  -6  17   8       34.81       56.90      7.50 o
  -5  17   8        6.15        5.76      4.71 o
  -4  17   8        0.50       -1.05      3.60 o
  -3  17   8        0.04        2.29      4.22 o
  -2  17   8        1.49        2.67      4.03 o
  -1  17   8        5.53        0.81      3.91 o
   0  17   8        4.14       10.60      4.34 o
   1  17   8        3.97       11.53      4.40 o
   3  17   8        0.24       -0.07      2.56 o
   4  17   8        9.01        6.15      6.23 o
   5  17   8        0.36        0.76      3.60 o
   6  17   8        2.36       -1.61      3.60 o
  -7  18   8        4.78        6.26      5.27 o
  -6  18   8       18.23       16.30      6.01 o
  -5  18   8        0.67        2.11      4.59 o
  -4  18   8        0.07       -3.66      3.66 o
  -3  18   8        0.20       -3.91      3.91 o
  -2  18   8        7.34       11.96      5.21 o
  -1  18   8        0.00        0.87      3.72 o
   0  18   8        1.26        4.22      4.28 o
   3  18   8        0.27       -0.19      3.78 o
   4  18   8        0.05       -1.69      2.92 o
  -5  19   8       23.37       29.32      6.51 o
  -4  19   8        0.01       -2.23      4.46 o
  -3  19   8        0.05       -3.72      3.72 o
  -2  19   8        1.64       -0.25      4.34 o
  -1  19   8        0.01       -2.29      4.03 o
   0  19   8        0.12        1.30      4.28 o
   3  19   8        2.97        9.55      4.65 o
  -2  20   8        0.51        0.81      4.77 o
  -1  20   8        0.77        1.61      4.71 o
 -13   0   9        0.91        1.58      1.67 o
 -11   0   9      114.53      119.20      3.51 o
  -9   0   9        3.67        5.36      1.29 o
  -7   0   9        5.38        6.83      1.38 o
  -5   0   9      534.80      491.56      7.36 o
  -3   0   9       39.58       33.90      1.65 o
  -1   0   9       60.08       74.85      2.37 o
   1   0   9      181.28      197.60      6.11 o
   3   0   9       87.00       70.16      4.96 o
   5   0   9       15.32       10.29      2.43 o
   7   0   9        0.55       -1.19      1.82 o
   9   0   9        0.75       -2.11      3.04 o
  11   0   9        2.52       -2.42      3.41 o
 -14   1   9        0.02       -0.97      1.35 o
 -13   1   9        5.33        4.11      1.86 o
 -12   1   9        0.00       -0.97      0.97 o
 -11   1   9       16.82       18.55      1.23 o
 -10   1   9        0.49       -0.09      0.82 o
  -9   1   9        5.46        2.90      0.88 o
  -8   1   9        0.45       -0.09      0.79 o
  -7   1   9       31.12       31.41      1.36 o
  -6   1   9      319.92      301.30      4.25 o
  -5   1   9      137.61      138.68      2.39 o
  -4   1   9      122.32      112.50      2.00 o
  -3   1   9      104.02      104.74      1.94 o
  -2   1   9       10.25       12.16      0.86 o
  -1   1   9       38.10       44.31      1.36 o
   0   1   9       53.75       46.58      1.60 o
   1   1   9        6.84       10.89      1.55 o
   2   1   9       13.01        9.76      1.45 o
   3   1   9      100.22      111.90      3.40 o
   4   1   9        0.27       -0.01      1.75 o
   5   1   9       23.55       27.64      2.03 o
   6   1   9        0.88       -0.83      1.74 o
   7   1   9        0.77       -0.34      1.35 o
   8   1   9        0.61       -1.06      2.57 o
   9   1   9        0.75       -1.67      2.42 o
  10   1   9        6.54        8.17      2.91 o
  11   1   9        2.12        2.97      2.83 o
 -13   2   9        0.74        0.42      1.23 o
 -12   2   9        1.34       -0.42      0.99 o
 -11   2   9        2.26        3.73      1.17 o
 -10   2   9       10.19        9.40      1.14 o
  -9   2   9        0.05        1.44      0.84 o
  -8   2   9       40.59       36.19      1.41 o
  -7   2   9        1.07        0.01      0.81 o
  -6   2   9       20.10       19.82      1.32 o
  -5   2   9        8.50       10.79      1.01 o
  -4   2   9      100.84       99.61      1.90 o
  -3   2   9        0.32        0.62      0.64 o
  -2   2   9        0.48       -0.64      0.79 o
  -1   2   9       30.27       30.58      1.24 o
   0   2   9       55.63       57.22      1.98 o
   1   2   9        6.03        5.61      1.19 o
   2   2   9      115.21      104.76      3.92 o
   3   2   9       19.95       18.66      1.81 o
   4   2   9      211.08      215.86      4.86 o
   5   2   9        9.02        6.41      1.66 o
   6   2   9        9.07       12.57      1.72 o
   7   2   9        1.29        2.87      1.54 o
   8   2   9        0.29        2.42      2.32 o
   9   2   9        0.04       -2.85      2.85 o
  10   2   9        0.62       -0.42      2.45 o
  11   2   9        5.60        4.48      2.95 o
 -13   3   9        3.24        3.09      1.38 o
 -12   3   9        7.52        9.25      1.25 o
 -11   3   9        5.69        5.01      1.11 o
 -10   3   9        9.47        9.46      1.09 o
  -9   3   9       92.11      102.43      2.22 o
  -8   3   9       22.23       25.71      1.26 o
  -7   3   9        2.18        0.48      0.87 o
  -6   3   9      433.04      399.34      5.19 o
  -5   3   9       12.05       12.18      1.07 o
  -4   3   9       90.45       85.23      1.77 o
  -3   3   9        0.53        0.99      0.65 o
  -2   3   9      198.92      190.96      3.69 o
  -1   3   9        2.07       -0.68      0.69 o
   0   3   9        1.32        1.38      0.92 o
   1   3   9       33.14       28.80      1.83 o
   2   3   9       30.54       30.14      1.96 o
   3   3   9       21.30       15.43      1.78 o
   4   3   9        2.39        1.02      1.48 o
   5   3   9       14.90       13.58      1.70 o
   6   3   9       11.54        9.96      1.73 o
   7   3   9        3.33        3.65      1.84 o
   8   3   9       15.49       16.63      2.39 o
   9   3   9        0.29       -2.25      2.25 o
  10   3   9        0.09       -0.44      2.56 o
  11   3   9        3.59        0.10      5.14 o
 -13   4   9        0.01       -0.68      1.74 o
 -12   4   9       10.59       11.88      1.37 o
 -11   4   9        1.39       -0.62      1.08 o
 -10   4   9       46.34       50.90      1.64 o
  -9   4   9        3.77        3.32      0.88 o
  -8   4   9        0.16        1.93      1.02 o
  -7   4   9      260.08      244.95      3.41 o
  -6   4   9        0.15       -0.27      0.77 o
  -5   4   9      425.02      421.96      5.06 o
  -4   4   9        4.56        5.46      0.74 o
  -3   4   9        5.51        6.03      0.79 o
  -2   4   9      347.65      372.41      5.38 o
  -1   4   9       46.63       48.50      1.83 o
   0   4   9       22.10       24.79      1.48 o
   1   4   9       31.90       22.19      1.71 o
   2   4   9       49.35       45.94      2.30 o
   3   4   9       40.63       49.98      2.44 o
   4   4   9       46.19       47.00      2.44 o
   5   4   9       24.88       21.41      1.93 o
   6   4   9       15.15       13.31      1.76 o
   7   4   9        5.77        1.76      2.43 o
   8   4   9        1.06        2.88      1.90 o
   9   4   9        0.62        4.29      2.67 o
  10   4   9        0.88        3.98      2.83 o
  11   4   9        2.70        0.15      2.94 o
 -13   5   9        0.98        1.88      1.17 o
 -12   5   9        1.73        0.97      1.13 o
 -11   5   9       77.19       89.82      3.86 o
 -10   5   9        0.66        1.70      1.20 o
  -9   5   9        0.86        1.81      0.80 o
  -8   5   9        1.01       -0.64      0.83 o
  -7   5   9       11.41       10.86      1.02 o
  -6   5   9      361.88      328.05      4.57 o
  -5   5   9       83.06       79.52      2.03 o
  -4   5   9        6.92        8.89      0.90 o
  -3   5   9       95.53       82.95      1.80 o
  -2   5   9       11.89       14.20      1.07 o
  -1   5   9      244.34      227.25      3.74 o
   0   5   9       39.41       44.40      1.85 o
   1   5   9       42.65       45.13      2.23 o
   2   5   9       11.71       14.30      1.67 o
   3   5   9       86.02       82.50      3.13 o
   4   5   9        0.01        0.40      1.37 o
   5   5   9       40.73       38.66      2.36 o
   6   5   9       53.24       50.86      2.65 o
   7   5   9        0.72        3.64      1.92 o
   8   5   9       11.35       11.06      2.48 o
   9   5   9        1.00        3.28      2.65 o
  10   5   9       10.20       19.20      3.52 o
  11   5   9        4.64        9.98      3.40 o
 -13   6   9        2.00        0.87      1.88 o
 -12   6   9       35.48       35.97      1.87 o
 -11   6   9       28.74       33.75      1.55 o
 -10   6   9        4.30        3.78      1.07 o
  -9   6   9       32.54       32.14      1.44 o
  -8   6   9        0.81        0.11      0.84 o
  -7   6   9       47.39       37.45      1.58 o
  -6   6   9        0.09        0.26      0.94 o
  -5   6   9        6.86        6.71      1.05 o
  -4   6   9        0.35        0.05      0.85 o
  -3   6   9       68.86       63.27      1.89 o
  -2   6   9       57.51       59.04      1.75 o
  -1   6   9       10.94       10.77      1.26 o
   0   6   9       82.89       80.09      2.47 o
   1   6   9       53.10       74.11      2.81 o
   2   6   9        0.97        0.43      1.28 o
   3   6   9       47.21       59.34      2.71 o
   4   6   9       54.56       57.39      3.34 o
   5   6   9        4.34        1.84      1.40 o
   6   6   9        6.46        7.33      1.71 o
   7   6   9       13.65       10.54      2.63 o
   8   6   9        0.03       -0.24      1.89 o
   9   6   9        1.67        1.95      2.71 o
  10   6   9        1.22        2.51      4.49 o
 -13   7   9       18.65       19.14      2.70 o
 -12   7   9        0.06        1.26      1.22 o
 -11   7   9        0.14        2.10      1.15 o
 -10   7   9        2.62       -0.91      2.10 o
  -9   7   9        2.12        2.07      1.39 o
  -8   7   9       31.17       21.18      1.29 o
  -7   7   9       17.46       14.66      1.19 o
  -6   7   9      138.22      117.16      2.70 o
  -5   7   9       22.03       24.86      1.58 o
  -4   7   9       15.60       18.94      1.49 o
  -3   7   9      138.88      138.48      2.76 o
  -2   7   9        9.10       10.01      1.11 o
  -1   7   9        7.89       10.40      1.26 o
   0   7   9       11.34       12.87      1.60 o
   1   7   9       88.28      100.59      3.24 o
   2   7   9       55.34       61.32      2.62 o
   3   7   9      155.14      162.99      3.77 o
   4   7   9       18.15       17.08      1.85 o
   5   7   9        0.13        0.29      1.35 o
   6   7   9       24.09       23.56      2.53 o
   7   7   9        1.81        1.23      1.93 o
   8   7   9        0.78       -0.02      2.05 o
   9   7   9        0.05       -2.09      2.54 o
  10   7   9        2.84        4.85      3.06 o
 -12   8   9       21.51       24.84      2.03 o
 -11   8   9        5.58        5.17      1.32 o
 -10   8   9        0.01       -0.15      1.11 o
  -9   8   9        1.47        2.55      1.00 o
  -8   8   9        2.02       -0.25      0.98 o
  -7   8   9       28.96       28.64      2.51 o
  -6   8   9       15.34       16.68      1.41 o
  -5   8   9       65.04       61.92      2.28 o
  -4   8   9      142.28      146.76      3.51 o
  -3   8   9        3.14        1.87      1.03 o
  -2   8   9        1.26        0.34      0.89 o
  -1   8   9       55.19       60.51      2.23 o
   0   8   9      152.98      136.30      3.77 o
   1   8   9       26.08       24.06      1.91 o
   2   8   9        0.70        0.40      1.30 o
   3   8   9        1.10        1.21      1.48 o
   4   8   9        4.97       10.93      1.76 o
   5   8   9        0.22        0.01      1.40 o
   6   8   9        0.24       -1.19      1.67 o
   7   8   9        0.03        1.91      1.86 o
   8   8   9        0.32        1.02      2.00 o
   9   8   9       19.92       20.41      3.59 o
  10   8   9        0.22       -0.99      2.92 o
 -12   9   9        0.01        0.08      1.22 o
 -11   9   9       28.13       31.90      2.86 o
 -10   9   9        1.63       -0.05      1.22 o
  -9   9   9        6.40        8.20      2.45 o
  -8   9   9        3.06        2.56      1.07 o
  -7   9   9        3.84        0.86      1.02 o
  -6   9   9       21.64       16.66      1.68 o
  -5   9   9        1.26        2.16      1.14 o
  -4   9   9      166.48      152.10      3.64 o
  -3   9   9       68.93       73.19      3.21 o
  -2   9   9        2.36        1.34      1.05 o
  -1   9   9       36.52       29.40      1.72 o
   0   9   9       34.69       34.88      3.55 o
   1   9   9       11.74        9.52      1.62 o
   2   9   9        0.55       -1.23      1.23 o
   3   9   9       10.96        8.97      1.64 o
   4   9   9        1.62        0.92      1.51 o
   5   9   9        1.87        1.72      1.56 o
   6   9   9        2.83        4.35      1.99 o
   7   9   9       11.26       13.59      4.11 o
   8   9   9        0.51       -0.67      1.94 o
   9   9   9        2.87        4.51      3.04 o
  10   9   9        0.07        4.40      4.84 o
 -12  10   9        6.52        4.80      1.41 o
 -11  10   9        0.27       -0.20      1.40 o
 -10  10   9       59.34       67.88      4.66 o
  -9  10   9       18.63       21.53      1.88 o
  -8  10   9        0.53       -0.68      1.04 o
  -7  10   9        9.07        8.96      1.33 o
  -6  10   9        0.24        0.46      1.21 o
  -5  10   9        3.29        1.52      1.18 o
  -4  10   9        0.11        1.51      1.20 o
  -3  10   9       77.27       70.63      3.05 o
  -2  10   9        3.73        7.66      2.41 o
  -1  10   9       39.40       38.96      2.29 o
   0  10   9        0.11       -1.28      1.28 o
   1  10   9        3.97        2.12      1.39 o
   2  10   9        0.33        1.87      1.40 o
   3  10   9       21.73       21.43      2.02 o
   4  10   9        2.72        2.86      1.61 o
   5  10   9        7.13        8.87      2.15 o
   6  10   9        1.20        3.29      2.29 o
   7  10   9        0.04        0.13      1.97 o
   8  10   9        1.09        1.50      2.10 o
   9  10   9       10.83        9.69      3.32 o
 -11  11   9       60.55       76.63      4.74 o
 -10  11   9        0.00        0.46      1.44 o
  -9  11   9        0.33        1.70      1.43 o
  -8  11   9        6.58        8.45      1.32 o
  -7  11   9        0.18        0.56      1.15 o
  -6  11   9       59.16       63.44      2.51 o
  -5  11   9        2.44        1.37      1.20 o
  -4  11   9       29.97       19.84      1.95 o
  -3  11   9       24.44       27.97      2.25 o
  -2  11   9      168.86      182.79      5.05 o
  -1  11   9       30.43       31.44      2.21 o
   0  11   9        2.03        0.81      1.46 o
   1  11   9        0.67       -1.26      1.36 o
   2  11   9       11.84       12.24      1.83 o
   3  11   9        0.00       -1.39      1.39 o
   4  11   9       12.33       14.07      2.03 o
   5  11   9       11.75       12.67      2.38 o
   6  11   9        4.90        4.25      2.14 o
   7  11   9        0.60        0.33      2.05 o
   8  11   9       10.69       14.20      2.69 o
   9  11   9        0.26       -4.00      4.00 o
 -11  12   9       47.05       58.00      2.93 o
 -10  12   9        3.12        2.59      1.64 o
  -9  12   9      154.25      181.94      4.89 o
  -8  12   9        0.31        0.64      1.17 o
  -7  12   9       11.57       14.28      2.75 o
  -6  12   9       14.25       13.91      1.57 o
  -5  12   9        0.22        0.42      1.67 o
  -4  12   9        0.08       -1.32      1.32 o
  -3  12   9       40.13       38.33      2.51 o
  -2  12   9        4.50        6.45      3.29 o
  -1  12   9       93.16      112.60      5.31 o
   0  12   9       30.13       27.65      2.19 o
   1  12   9       15.06       16.02      2.01 o
   2  12   9        2.61        3.37      3.03 o
   3  12   9        1.34       -0.30      1.54 o
   4  12   9        3.52        4.95      1.77 o
   5  12   9        9.12        9.20      2.28 o
   6  12   9        3.05        9.92      2.39 o
   7  12   9        8.86        5.20      3.40 o
   8  12   9        0.03       -2.14      2.14 o
 -10  13   9        1.32        1.93      2.23 o
  -9  13   9       24.37       27.79      2.53 o
  -8  13   9        3.03        1.11      1.87 o
  -7  13   9        1.18       -0.75      1.25 o
  -6  13   9       20.19       24.90      2.79 o
  -5  13   9        0.06       -1.37      1.37 o
  -4  13   9        4.46        1.37      1.55 o
  -3  13   9       20.91       26.91      4.68 o
  -2  13   9        7.10        3.68      2.33 o
  -1  13   9       24.12       23.85      3.32 o
   0  13   9        2.64        4.10      1.94 o
   1  13   9        9.23       11.52      2.04 o
   2  13   9       10.85       11.25      2.00 o
   3  13   9        2.11       -1.21      1.63 o
   4  13   9        1.34       -1.76      1.76 o
   5  13   9        2.09        2.94      2.13 o
   6  13   9        0.49        0.88      2.12 o
   7  13   9        0.17       -0.59      3.13 o
   8  13   9        0.02       -0.19      2.29 o
 -10  14   9        0.33       -0.78      2.42 o
  -9  14   9        3.98        7.14      2.04 o
  -8  14   9       23.04       35.08      2.51 o
  -7  14   9        7.45        6.32      4.06 o
  -6  14   9       11.07       16.46      2.06 o
  -5  14   9       10.23       11.30      1.91 o
  -4  14   9        6.04        8.45      2.41 o
  -3  14   9       13.89        8.21      2.53 o
  -2  14   9       37.27       40.76      7.66 o
  -1  14   9        9.37        9.27      2.72 o
   0  14   9        0.36        1.43      3.04 o
   1  14   9        2.90        6.07      2.11 o
   2  14   9        7.99        6.23      2.51 o
   3  14   9        0.73        0.16      1.84 o
   4  14   9        3.59        4.99      2.29 o
   5  14   9        0.10        2.28      2.24 o
   6  14   9        3.28        5.63      2.50 o
   7  14   9        0.05        0.70      2.33 o
  -9  15   9        0.01       -2.26      4.15 o
  -8  15   9       12.24       16.82      5.54 o
  -7  15   9       46.40       50.50      2.96 o
  -6  15   9        7.59        7.27      2.34 o
  -5  15   9       21.24       21.74      3.05 o
  -4  15   9        0.04       -0.58      2.06 o
  -3  15   9       52.25       62.58      4.36 o
  -2  15   9        1.75        2.58      2.52 o
  -1  15   9        0.20       -2.32      2.32 o
   0  15   9        9.27        6.39      4.03 o
   1  15   9       47.88       47.74      4.12 o
   2  15   9        4.92        6.29      2.55 o
   3  15   9        3.43       -1.19      2.54 o
   4  15   9        0.03       -0.69      1.97 o
   5  15   9        2.17        4.23      2.35 o
   6  15   9        0.80       -1.59      3.10 o
  -8  16   9        3.18        3.19      1.77 o
  -7  16   9        7.08        8.08      2.49 o
  -6  16   9       11.35       15.21      2.98 o
  -5  16   9       23.77       27.66      7.97 o
  -4  16   9        0.02        1.44      2.29 o
  -3  16   9        5.32        5.59      2.59 o
  -2  16   9        0.07        1.89      2.47 o
  -1  16   9       31.51       36.93      3.84 o
   0  16   9        4.98        4.77      2.84 o
   1  16   9        1.23       -2.28      2.43 o
   2  16   9       39.53       39.80      5.70 o
   3  16   9        0.16       -2.02      2.43 o
   4  16   9        0.25       -2.47      2.47 o
   5  16   9        0.94       -1.93      3.94 o
  -7  17   9       19.09       19.53      3.21 o
  -6  17   9       30.90       32.87      3.69 o
  -5  17   9        0.40        3.51      2.53 o
  -4  17   9       30.64       34.29      3.69 o
  -3  17   9        0.01        1.41      2.41 o
  -2  17   9        4.25        5.13      2.67 o
  -1  17   9       15.00        9.53      4.68 o
   0  17   9        0.13        0.12      2.64 o
   1  17   9        9.11        9.17      5.80 o
   2  17   9        3.76        1.86      3.78 o
   3  17   9        3.96       -0.62      2.74 o
   4  17   9        0.11       -2.67      2.67 o
  -6  18   9        1.23        6.26      3.29 o
  -5  18   9       19.81       25.46      3.57 o
  -4  18   9        0.42        1.40      3.01 o
  -3  18   9        5.24        8.03      3.04 o
  -2  18   9        1.30        2.26      2.68 o
  -1  18   9        3.02        7.27      3.00 o
   0  18   9        6.52        7.00      3.07 o
   1  18   9        0.12        0.00      3.66 o
   2  18   9        0.83        0.25      3.84 o
   3  18   9        0.99       -0.62      3.53 o
  -3  19   9        0.41       -2.47      2.54 o
  -2  19   9        0.08        2.91      2.94 o
  -1  19   9        8.59        6.83      7.56 o
   0  19   9        3.40        6.73      3.75 o
   1  19   9        4.89        6.32      4.46 o
 -12   0  10       14.81       11.82      2.15 o
 -10   0  10      114.21      137.98      4.69 o
  -8   0  10        7.46       13.26      1.97 o
  -6   0  10      228.15      235.64      5.38 o
  -4   0  10       18.18       17.01      1.51 o
  -2   0  10        0.00        0.30      1.17 o
   0   0  10        5.20        7.04      2.42 o
   2   0  10      166.22      172.78      6.09 o
   4   0  10      106.63       89.80      6.20 o
   6   0  10        3.10        0.65      2.10 o
   8   0  10        5.88       10.35      4.34 o
  10   0  10        3.11        3.53      4.09 o
 -13   1  10        3.96        4.99      1.40 o
 -12   1  10        1.11        0.59      1.10 o
 -11   1  10        8.99        9.58      1.13 o
 -10   1  10        4.14        2.39      0.99 o
  -9   1  10        1.36       -0.85      0.85 o
  -8   1  10        0.98       -0.75      1.09 o
  -7   1  10       30.89       36.65      1.56 o
  -6   1  10      329.46      314.71      4.57 o
  -5   1  10       76.47       77.52      2.14 o
  -4   1  10      257.52      267.10      3.55 o
  -3   1  10        4.05        4.64      0.88 o
  -2   1  10       58.26       57.25      1.81 o
  -1   1  10        0.16       -0.68      0.88 o
   0   1  10        4.08        3.47      1.23 o
   1   1  10        0.63       -0.01      1.24 o
   2   1  10        1.42        1.99      1.34 o
   3   1  10       53.49       53.81      2.63 o
   4   1  10        2.06        2.20      1.51 o
   5   1  10       77.53       81.32      3.40 o
   6   1  10       13.12       14.94      2.00 o
   7   1  10        1.00       -1.32      1.98 o
   8   1  10        0.21       -2.17      2.17 o
   9   1  10        1.64        1.95      2.61 o
  10   1  10        1.50        2.00      2.82 o
 -13   2  10        1.48        1.25      1.82 o
 -12   2  10        8.00        7.82      1.75 o
 -11   2  10        1.38        0.27      1.09 o
 -10   2  10        9.50        9.66      1.11 o
  -9   2  10       23.23       22.95      1.34 o
  -8   2  10       24.33       22.97      1.48 o
  -7   2  10      137.94      129.64      2.67 o
  -6   2  10        2.76        2.22      1.01 o
  -5   2  10      287.96      276.36      3.88 o
  -4   2  10      486.13      470.51      5.60 o
  -3   2  10       46.79       48.81      1.60 o
  -2   2  10        0.46       -0.47      0.77 o
  -1   2  10       46.58       48.07      2.09 o
   0   2  10       50.30       49.64      2.27 o
   1   2  10        6.65        7.48      1.45 o
   2   2  10        0.11        0.45      1.51 o
   3   2  10        1.79        0.73      1.45 o
   4   2  10       18.19       18.06      2.68 o
   5   2  10        0.05        0.45      1.54 o
   6   2  10        4.63        7.65      1.77 o
   7   2  10        0.34       -0.24      1.97 o
   8   2  10        0.00        2.79      2.54 o
   9   2  10        2.62        0.02      2.45 o
  10   2  10        1.49       -2.65      2.65 o
 -13   3  10       20.24       23.19      2.00 o
 -12   3  10        0.60        2.20      1.23 o
 -11   3  10       25.25       29.34      2.13 o
 -10   3  10        5.05        6.34      1.11 o
  -9   3  10        1.19        0.78      0.93 o
  -8   3  10       61.83       57.04      1.86 o
  -7   3  10        5.44        2.92      0.97 o
  -6   3  10        0.26       -0.95      0.95 o
  -5   3  10       55.86       58.05      1.93 o
  -4   3  10      136.52      153.06      2.95 o
  -3   3  10       39.65       38.97      1.47 o
  -2   3  10        6.09        2.56      1.04 o
  -1   3  10       17.58       20.00      2.08 o
   0   3  10        0.66        0.13      1.15 o
   1   3  10       17.27       13.78      1.64 o
   2   3  10       33.11       33.10      2.15 o
   3   3  10        4.05        5.69      1.56 o
   4   3  10        0.43        0.27      1.47 o
   5   3  10       14.22       14.71      1.95 o
   6   3  10       14.36       14.16      2.01 o
   7   3  10        1.38        0.94      2.79 o
   8   3  10        2.41       -1.21      2.19 o
   9   3  10        2.93        6.25      3.22 o
  10   3  10        0.21        1.03      2.78 o
 -13   4  10        2.72        4.32      1.36 o
 -12   4  10        3.28        3.17      1.62 o
 -11   4  10        0.51        0.29      1.18 o
 -10   4  10        0.54       -0.94      0.94 o
  -9   4  10       12.02       17.23      1.31 o
  -8   4  10       22.01       21.09      1.97 o
  -7   4  10       10.44        5.71      1.12 o
  -6   4  10      201.72      199.96      3.73 o
  -5   4  10       51.27       54.52      2.02 o
  -4   4  10       15.27        8.72      1.13 o
  -3   4  10      160.10      164.11      3.08 o
  -2   4  10       77.06       80.72      2.40 o
  -1   4  10      125.20      119.48      2.95 o
   0   4  10        1.38        1.42      1.25 o
   1   4  10       28.66       27.20      2.00 o
   2   4  10       23.59       21.09      1.95 o
   3   4  10       15.22       15.40      1.82 o
   4   4  10       41.60       37.15      2.37 o
   5   4  10        0.64        0.72      1.51 o
   6   4  10       17.66       16.56      1.99 o
   7   4  10        2.72        2.15      2.68 o
   8   4  10        0.02        0.89      3.19 o
   9   4  10        0.51        1.27      2.76 o
  10   4  10        0.07       -3.04      3.78 o
 -13   5  10       11.10       14.62      1.75 o
 -12   5  10        2.69        2.12      1.92 o
 -11   5  10       16.97       28.72      1.81 o
 -10   5  10       21.99       30.00      2.52 o
  -9   5  10        1.80        3.41      1.03 o
  -8   5  10        1.82        0.93      0.95 o
  -7   5  10       17.07       13.18      1.24 o
  -6   5  10       14.50       12.68      1.37 o
  -5   5  10       21.09       27.59      1.56 o
  -4   5  10       19.62       17.61      1.39 o
  -3   5  10       87.74       78.72      2.18 o
  -2   5  10       34.03       28.61      1.61 o
  -1   5  10        0.80        0.11      1.12 o
   0   5  10       38.27       38.21      2.22 o
   1   5  10       35.90       30.68      2.09 o
   2   5  10        0.71        0.49      1.35 o
   3   5  10        7.15        7.30      1.64 o
   4   5  10       15.53        9.59      2.31 o
   5   5  10       45.67       44.55      2.64 o
   6   5  10       10.29        8.79      1.86 o
   7   5  10       13.52       10.02      2.36 o
   8   5  10        2.53        4.26      2.20 o
   9   5  10        3.53        2.20      2.96 o
  10   5  10        8.34        7.47      3.35 o
 -12   6  10       46.28       46.67      2.37 o
 -11   6  10        0.19       -0.81      1.28 o
 -10   6  10       45.97       49.87      2.45 o
  -9   6  10        0.82        1.30      0.97 o
  -8   6  10        4.07        3.64      1.03 o
  -7   6  10       22.16       22.68      1.44 o
  -6   6  10      117.52      107.67      3.21 o
  -5   6  10       26.49       22.97      1.52 o
  -4   6  10       25.99       28.73      1.50 o
  -3   6  10        6.61        5.31      1.10 o
  -2   6  10        1.13       -0.19      0.99 o
  -1   6  10       19.51       19.27      1.71 o
   0   6  10        6.35       11.31      1.63 o
   1   6  10        0.19       -1.18      1.18 o
   2   6  10       12.08        7.18      1.56 o
   3   6  10       22.12       17.57      1.97 o
   4   6  10        7.17        3.28      1.68 o
   5   6  10        6.03        6.98      1.78 o
   6   6  10        0.77        1.72      1.60 o
   7   6  10        2.04       -0.02      2.75 o
   8   6  10        8.96        8.16      2.84 o
   9   6  10        1.45       -1.22      2.70 o
  10   6  10        0.00       -2.87      2.87 o
 -12   7  10        3.80        2.78      1.86 o
 -11   7  10       46.91       53.56      4.79 o
 -10   7  10        8.53       11.38      1.40 o
  -9   7  10       16.96       19.30      1.74 o
  -8   7  10        7.14        3.93      1.81 o
  -7   7  10        0.20       -0.22      1.03 o
  -6   7  10       28.60       28.39      1.73 o
  -5   7  10       33.97       30.59      1.85 o
  -4   7  10        0.62       -1.01      1.01 o
  -3   7  10        2.73        1.94      1.22 o
  -2   7  10       27.63       22.59      1.56 o
  -1   7  10        6.38        5.87      1.46 o
   0   7  10        0.85        2.92      1.42 o
   1   7  10        8.28        9.87      1.67 o
   2   7  10        0.71        0.47      1.43 o
   3   7  10        7.90        9.76      1.80 o
   4   7  10       17.08       16.80      1.99 o
   5   7  10       14.13       13.87      2.02 o
   6   7  10        5.20        3.18      2.39 o
   7   7  10       20.28       22.76      3.86 o
   8   7  10        1.81        0.18      2.11 o
   9   7  10        2.27       -0.26      6.11 o
 -12   8  10       37.17       47.40      2.48 o
 -11   8  10        1.01        0.97      1.85 o
 -10   8  10        8.65        5.88      1.50 o
  -9   8  10       27.51       28.59      1.71 o
  -8   8  10        4.13        2.17      1.13 o
  -7   8  10        3.81        2.95      1.28 o
  -6   8  10        1.00        1.78      1.14 o
  -5   8  10        2.22        1.02      1.16 o
  -4   8  10        3.14        1.03      1.47 o
  -3   8  10       47.35       52.75      2.37 o
  -2   8  10        0.29        0.02      1.07 o
  -1   8  10       45.18       44.40      2.36 o
   0   8  10      127.39      125.98      5.48 o
   1   8  10      110.64      111.55      5.07 o
   2   8  10        0.32       -0.52      1.40 o
   3   8  10        9.28        5.53      1.69 o
   4   8  10       24.76       28.10      2.34 o
   5   8  10        4.85        2.30      1.68 o
   6   8  10        5.16        3.93      2.27 o
   7   8  10        0.88        1.46      2.13 o
   8   8  10        0.53        1.85      2.26 o
   9   8  10        0.46       -2.95      2.95 o
 -11   9  10      110.14      119.45      4.12 o
 -10   9  10       11.00       13.97      1.78 o
  -9   9  10       16.65       18.84      1.55 o
  -8   9  10       39.85       42.72      2.19 o
  -7   9  10        1.27       -1.09      1.09 o
  -6   9  10        0.71       -0.03      1.11 o
  -5   9  10       28.48       22.96      1.72 o
  -4   9  10        8.83        7.58      1.63 o
  -3   9  10       17.82       19.89      2.27 o
  -2   9  10       40.01       44.85      4.01 o
  -1   9  10       31.18       30.26      2.14 o
   0   9  10       47.46       47.99      2.55 o
   1   9  10       42.03       44.18      2.59 o
   2   9  10       29.59       30.41      2.28 o
   3   9  10       26.37       29.34      2.36 o
   4   9  10        2.50        1.02      1.64 o
   5   9  10        0.05       -0.70      1.84 o
   6   9  10        1.69        1.46      2.59 o
   7   9  10        0.25        0.72      2.10 o
   8   9  10        5.22        8.80      2.56 o
   9   9  10        0.58       -0.27      3.02 o
 -11  10  10        0.36       -1.54      1.54 o
 -10  10  10        0.06       -0.10      1.51 o
  -9  10  10        7.69       10.98      2.04 o
  -8  10  10        9.40        7.41      1.37 o
  -7  10  10       15.29        7.35      1.37 o
  -6  10  10        0.00       -0.67      1.15 o
  -5  10  10        4.13        1.97      1.46 o
  -4  10  10        0.24        0.39      1.46 o
  -3  10  10       60.09       66.85      3.64 o
  -2  10  10        8.78        9.56      2.25 o
  -1  10  10      111.01      109.94      3.70 o
   0  10  10      139.78      143.65      4.22 o
   1  10  10       17.76       17.82      2.00 o
   2  10  10       35.22       38.69      2.56 o
   3  10  10        1.66        0.54      1.59 o
   4  10  10        3.05        1.97      1.69 o
   5  10  10        1.23        1.63      2.47 o
   6  10  10        3.92        3.79      2.19 o
   7  10  10        0.39        0.28      2.15 o
   8  10  10        0.03       -2.14      2.14 o
 -11  11  10        8.37        6.21      1.83 o
 -10  11  10        0.52        1.92      1.64 o
  -9  11  10        1.80        6.30      2.01 o
  -8  11  10        0.17       -1.22      1.22 o
  -7  11  10        1.07        1.88      1.49 o
  -6  11  10       23.21       20.47      2.05 o
  -5  11  10        8.02        5.88      1.64 o
  -4  11  10       24.25       26.14      2.23 o
  -3  11  10        0.76       -1.21      2.11 o
  -2  11  10        0.06        0.18      2.11 o
  -1  11  10        1.73        0.95      1.90 o
   0  11  10        2.61        4.39      1.73 o
   1  11  10        0.67        0.70      1.66 o
   2  11  10       17.25       21.14      2.20 o
   3  11  10        0.26        0.09      1.80 o
   4  11  10        0.71        0.76      2.08 o
   5  11  10        6.71        4.68      2.21 o
   6  11  10        0.00        3.77      2.16 o
   7  11  10        0.23       -2.98      3.64 o
   8  11  10        1.12        0.43      2.41 o
 -10  12  10       26.72       43.60      2.83 o
  -9  12  10        6.18        2.55      1.88 o
  -8  12  10       11.20       12.22      1.68 o
  -7  12  10        1.69        1.89      1.53 o
  -6  12  10        1.39        0.57      1.50 o
  -5  12  10       32.42       40.64      3.38 o
  -4  12  10       13.47        8.28      1.85 o
  -3  12  10       11.96       10.93      3.13 o
  -2  12  10        9.15        6.15      2.46 o
  -1  12  10        3.78        4.39      2.47 o
   0  12  10        1.91        2.32      1.66 o
   1  12  10       29.15       37.63      2.68 o
   2  12  10        9.59       10.02      2.08 o
   3  12  10        0.00       -0.54      1.60 o
   4  12  10        0.50       -1.36      1.89 o
   5  12  10        2.86       -0.10      2.82 o
   6  12  10       12.97       14.25      2.73 o
   7  12  10        0.65       -0.41      2.32 o
  -9  13  10        0.10        0.21      3.07 o
  -8  13  10       27.68       33.04      4.53 o
  -7  13  10        3.41        2.67      2.01 o
  -6  13  10        4.47        4.60      1.70 o
  -5  13  10        5.64        4.42      1.81 o
  -4  13  10        1.81       -1.23      2.01 o
  -3  13  10        5.26        6.62      4.93 o
  -2  13  10       26.37       32.42      4.25 o
  -1  13  10        4.21        9.49      2.78 o
   0  13  10        3.94       -0.07      3.01 o
   1  13  10        8.75       10.97      2.10 o
   2  13  10        0.97        0.58      1.76 o
   3  13  10        4.87        0.25      1.80 o
   4  13  10        4.89        4.40      2.29 o
   5  13  10        7.58        7.49      2.78 o
   6  13  10        5.18        5.07      2.52 o
   7  13  10        0.51        1.12      2.39 o
  -9  14  10        0.52       -0.59      2.14 o
  -8  14  10       18.63       26.24      2.41 o
  -7  14  10        0.77       -1.22      1.69 o
  -6  14  10        2.00        3.37      1.78 o
  -5  14  10        0.56        1.83      2.17 o
  -4  14  10        0.75       -2.02      2.79 o
  -3  14  10        0.00       -2.15      2.15 o
  -2  14  10       15.78       12.63      2.89 o
  -1  14  10       84.35       79.70      7.16 o
   0  14  10       10.25       12.44      4.59 o
   1  14  10       11.75       18.41      3.94 o
   2  14  10       18.22       22.18      2.51 o
   3  14  10        0.00        1.93      2.16 o
   4  14  10       10.02        6.40      2.49 o
   5  14  10        0.04       -2.26      2.26 o
   6  14  10       13.03       17.15      4.17 o
  -8  15  10       40.41       43.68      2.85 o
  -7  15  10        9.37       12.29      2.16 o
  -6  15  10        0.01       -2.06      2.06 o
  -5  15  10       12.81       16.99      3.63 o
  -4  15  10        0.68        2.26      3.38 o
  -3  15  10        1.84       -2.26      2.26 o
  -2  15  10        4.81        2.48      2.55 o
  -1  15  10        0.67       -0.94      2.29 o
   0  15  10        5.79        5.91      2.91 o
   1  15  10        0.55        5.06      2.83 o
   2  15  10        1.54       -0.04      6.51 o
   3  15  10        1.60        0.72      2.22 o
   4  15  10        1.04       -2.16      2.16 o
   5  15  10        1.31        2.64      2.40 o
  -7  16  10       17.02       14.98      3.78 o
  -6  16  10        5.57        3.84      2.56 o
  -5  16  10        4.03       11.05      2.86 o
  -4  16  10        0.02       -2.34      6.60 o
  -3  16  10        4.90        3.46      2.53 o
  -2  16  10        0.27       -0.83      2.73 o
  -1  16  10        1.09        3.19      3.07 o
   0  16  10       22.44       21.76      4.68 o
   1  16  10        0.12       -0.34      2.74 o
   2  16  10        0.71        8.43      4.15 o
   3  16  10        3.60        3.91      4.15 o
   4  16  10        0.94       -2.26      2.73 o
  -6  17  10        2.07        3.40      2.56 o
  -5  17  10        1.23       -0.58      2.39 o
  -4  17  10        3.06        2.42      6.11 o
  -3  17  10        1.03        0.23      2.55 o
  -2  17  10        1.04       -1.74      2.45 o
  -1  17  10        0.48       -2.46      2.46 o
   0  17  10        1.81        6.84      3.09 o
   1  17  10        1.76        1.17      2.87 o
   2  17  10        0.24       -3.53      3.53 o
   3  17  10        0.10       -3.35      3.35 o
  -3  18  10        0.72        3.35      2.85 o
  -2  18  10        0.60       -2.53      2.53 o
  -1  18  10        0.06       -2.49      2.64 o
   0  18  10        0.48       -2.52      2.52 o
   1  18  10        0.70       -3.22      3.22 o
 -11   0  11        0.25        1.59      1.49 o
  -9   0  11        4.09        8.85      1.67 o
  -7   0  11       18.43       17.08      1.89 o
  -5   0  11      457.09      405.99      9.66 o
  -3   0  11        8.91        6.45      1.57 o
  -1   0  11       21.42       22.41      2.56 o
   1   0  11       84.23       69.75      4.12 o
   3   0  11       30.84       24.71      3.25 o
   5   0  11       43.19       48.45      4.08 o
   7   0  11        5.26        4.33      4.68 o
   9   0  11        1.81       -3.35      3.35 o
 -12   1  11        3.89        5.13      1.48 o
 -11   1  11       10.50       11.45      1.37 o
 -10   1  11       23.51       22.92      1.61 o
  -9   1  11        0.07       -1.05      1.05 o
  -8   1  11        0.09       -0.22      1.01 o
  -7   1  11        0.18        0.77      1.11 o
  -6   1  11       86.64       91.16      3.62 o
  -5   1  11        2.11        4.05      1.42 o
  -4   1  11      231.17      223.38      4.15 o
  -3   1  11       24.66       30.79      1.69 o
  -2   1  11       12.11        9.12      1.45 o
  -1   1  11        3.78        6.84      1.42 o
   0   1  11        8.30        9.46      1.60 o
   1   1  11       37.23       30.93      2.15 o
   2   1  11       38.81       36.26      2.38 o
   3   1  11       37.70       34.66      2.40 o
   4   1  11       19.37       13.49      2.06 o
   5   1  11        0.10        0.11      2.83 o
   6   1  11        5.54        6.77      1.88 o
   7   1  11        1.74        1.48      2.94 o
   8   1  11        0.06       -0.92      2.67 o
   9   1  11        0.70        0.13      2.73 o
 -12   2  11        4.36        5.30      1.44 o
 -11   2  11        6.04        3.88      1.39 o
 -10   2  11       30.05       29.94      1.69 o
  -9   2  11        8.03        9.44      1.64 o
  -8   2  11       36.38       35.94      1.76 o
  -7   2  11        3.73        3.81      1.16 o
  -6   2  11      169.10      174.75      3.63 o
  -5   2  11       19.09       18.27      1.54 o
  -4   2  11        0.09        1.36      1.60 o
  -3   2  11       96.96       93.14      2.64 o
  -2   2  11       23.04       20.56      1.75 o
  -1   2  11        6.00        6.78      1.42 o
   0   2  11        1.07        2.17      1.31 o
   1   2  11        7.04        4.46      1.62 o
   2   2  11        2.47        2.14      1.48 o
   3   2  11       55.53       56.51      2.79 o
   4   2  11       26.44       30.26      2.40 o
   5   2  11       25.29       23.55      2.39 o
   6   2  11        1.75        0.11      1.75 o
   7   2  11        0.03        0.88      2.14 o
   8   2  11        0.05        0.62      2.67 o
   9   2  11        0.02        3.61      3.04 o
 -12   3  11       19.51       22.97      2.01 o
 -11   3  11        6.18        4.31      1.37 o
 -10   3  11        2.80        2.39      1.16 o
  -9   3  11       13.87       14.37      1.38 o
  -8   3  11        5.99        4.61      1.26 o
  -7   3  11        0.01        0.82      1.64 o
  -6   3  11        0.13       -0.97      1.25 o
  -5   3  11       51.95       51.70      2.10 o
  -4   3  11       49.63       50.62      2.32 o
  -3   3  11        0.69       -0.49      1.04 o
  -2   3  11       15.10       15.96      1.64 o
  -1   3  11        0.20        1.56      1.25 o
   0   3  11        5.14        1.57      1.34 o
   1   3  11        2.16        0.06      1.29 o
   2   3  11        5.37        3.73      1.55 o
   3   3  11       13.73       10.86      1.83 o
   4   3  11        0.95        0.37      1.55 o
   5   3  11       78.23       75.67      3.54 o
   6   3  11       12.93       14.05      2.16 o
   7   3  11        3.20        3.42      2.28 o
   8   3  11        0.31        3.43      4.00 o
   9   3  11        0.26       -3.63      3.63 o
 -12   4  11        2.31       -0.43      1.44 o
 -11   4  11        0.75        1.46      1.31 o
 -10   4  11       62.60       62.70      2.25 o
  -9   4  11        0.20        0.71      1.08 o
  -8   4  11       11.59       10.96      1.36 o
  -7   4  11       41.82       41.57      2.16 o
  -6   4  11        1.44       -0.02      1.22 o
  -5   4  11       33.39       29.48      2.16 o
  -4   4  11        3.14        3.12      1.82 o
  -3   4  11       10.83        8.80      1.67 o
  -2   4  11        4.07        5.42      1.41 o
  -1   4  11       15.22       14.68      2.14 o
   0   4  11        0.00       -0.96      1.28 o
   1   4  11        3.33        0.77      1.41 o
   2   4  11        0.12       -0.39      1.36 o
   3   4  11        0.47        1.76      1.63 o
   4   4  11        0.67        1.63      1.67 o
   5   4  11        0.24       -0.15      2.09 o
   6   4  11        1.51        3.08      1.82 o
   7   4  11        2.73        5.47      2.21 o
   8   4  11        1.37        0.55      2.71 o
   9   4  11        0.39       -3.35      3.35 o
 -12   5  11        3.41        3.12      1.69 o
 -11   5  11        6.41        3.23      1.58 o
 -10   5  11        5.78        8.54      1.68 o
  -9   5  11       22.45       23.20      1.72 o
  -8   5  11       21.47       23.30      1.74 o
  -7   5  11        0.24       -0.02      1.19 o
  -6   5  11        3.10        1.19      1.26 o
  -5   5  11       20.57       16.17      1.59 o
  -4   5  11      132.20      125.75      3.47 o
  -3   5  11       34.17       34.37      2.19 o
  -2   5  11        1.28       -0.19      1.23 o
  -1   5  11        1.10       -0.44      1.29 o
   0   5  11        2.94       -0.59      1.37 o
   1   5  11       23.09       25.76      2.15 o
   2   5  11        0.50       -0.15      1.50 o
   3   5  11        0.02       -0.86      1.49 o
   4   5  11        4.04        4.33      1.70 o
   5   5  11       12.50       14.58      2.17 o
   6   5  11        4.60        6.09      2.02 o
   7   5  11        0.05        2.77      2.19 o
   8   5  11        5.53        6.53      6.38 o
   9   5  11        1.63       -2.69      2.69 o
 -12   6  11       10.78       15.78      2.56 o
 -11   6  11       13.52       20.27      2.03 o
 -10   6  11        4.29        4.54      1.59 o
  -9   6  11        2.90        2.12      1.23 o
  -8   6  11        0.18        0.11      1.16 o
  -7   6  11        1.56        0.98      1.25 o
  -6   6  11       13.05       12.15      1.53 o
  -5   6  11       39.45       30.66      3.15 o
  -4   6  11       31.63       32.55      2.03 o
  -3   6  11        5.05        4.05      1.39 o
  -2   6  11       19.37       22.95      3.21 o
  -1   6  11       16.31       13.84      1.72 o
   0   6  11       12.16       12.53      1.87 o
   1   6  11       20.17       22.48      2.14 o
   2   6  11       95.02       91.29      3.52 o
   3   6  11       33.49       29.57      2.45 o
   4   6  11       14.57       11.00      2.01 o
   5   6  11        0.72        1.95      1.80 o
   6   6  11        0.15        1.15      2.04 o
   7   6  11        0.00       -0.50      2.31 o
   8   6  11        4.73        4.19      5.42 o
   9   6  11        0.52        1.59      3.03 o
 -11   7  11        2.82        1.37      1.59 o
 -10   7  11        9.83       15.34      1.91 o
  -9   7  11        3.03        3.07      1.31 o
  -8   7  11        0.01       -0.24      1.06 o
  -7   7  11       13.51       19.52      1.52 o
  -6   7  11       17.63       16.09      1.51 o
  -5   7  11        0.36        2.82      1.44 o
  -4   7  11        8.76        5.64      1.63 o
  -3   7  11        0.07       -1.20      1.20 o
  -2   7  11        2.22       -0.33      1.64 o
  -1   7  11        4.99        5.58      1.57 o
   0   7  11      220.53      209.97      5.05 o
   1   7  11        8.91       10.11      1.86 o
   2   7  11        5.51        4.59      2.39 o
   3   7  11       14.64       15.32      2.09 o
   4   7  11        2.70        4.29      1.81 o
   5   7  11        1.91        3.20      1.76 o
   6   7  11        0.36        0.12      2.05 o
   7   7  11        5.25        5.41      2.40 o
   8   7  11        0.65        3.45      3.15 o
 -11   8  11       19.83       22.72      2.18 o
 -10   8  11        5.10        3.75      1.62 o
  -9   8  11        1.53        3.46      1.22 o
  -8   8  11        7.42        7.20      1.30 o
  -7   8  11        1.51        1.25      1.14 o
  -6   8  11        6.16        2.71      1.44 o
  -5   8  11        8.65        7.23      1.65 o
  -4   8  11       10.86       16.22      1.95 o
  -3   8  11       10.83        7.20      1.90 o
  -2   8  11        4.55        2.22      1.76 o
  -1   8  11        9.74        5.29      1.72 o
   0   8  11        0.03       -0.30      1.57 o
   1   8  11        0.00       -0.25      1.57 o
   2   8  11        0.22        0.63      1.60 o
   3   8  11        2.80        2.66      1.72 o
   4   8  11        1.19       -1.61      1.61 o
   5   8  11       14.13       20.81      2.37 o
   6   8  11        6.19        7.98      2.60 o
   7   8  11        2.44        3.67      2.37 o
   8   8  11        3.78        5.22      3.17 o
 -11   9  11       24.41       29.16      2.07 o
 -10   9  11        5.71        6.41      1.60 o
  -9   9  11        5.09        2.64      1.38 o
  -8   9  11        2.59        3.14      1.37 o
  -7   9  11        0.48       -0.06      1.26 o
  -6   9  11        2.02        3.52      1.90 o
  -5   9  11        0.50        1.65      1.47 o
  -4   9  11       22.10       25.31      2.25 o
  -3   9  11        0.11       -1.95      1.95 o
  -2   9  11       10.00        7.25      3.61 o
  -1   9  11        6.85       11.41      2.24 o
   0   9  11        9.04       13.80      2.00 o
   1   9  11       10.38        7.08      1.87 o
   2   9  11       10.38        9.04      2.00 o
   3   9  11        0.60       -1.62      1.62 o
   4   9  11       25.76       27.49      2.54 o
   5   9  11        0.11        3.65      2.19 o
   6   9  11        0.25        1.25      2.29 o
   7   9  11        0.14        3.58      2.42 o
   8   9  11        0.91       -1.09      2.32 o
 -10  10  11      127.50      146.64      7.51 o
  -9  10  11        7.28        3.68      1.80 o
  -8  10  11        1.01        1.92      1.36 o
  -7  10  11       17.20       20.72      2.05 o
  -6  10  11        0.75        1.59      1.54 o
  -5  10  11        8.84       15.44      2.06 o
  -4  10  11        0.28       -2.08      2.08 o
  -3  10  11       64.04       51.68      3.87 o
  -2  10  11        0.23        1.68      1.89 o
  -1  10  11       10.36       15.21      2.40 o
   0  10  11        5.32        6.34      1.86 o
   1  10  11        0.83        2.78      1.71 o
   2  10  11        0.02        1.08      1.70 o
   3  10  11       10.52       11.32      2.14 o
   4  10  11        5.76        8.34      2.05 o
   5  10  11        8.91       12.53      2.69 o
   6  10  11       11.80       16.82      2.93 o
   7  10  11        4.69        3.05      2.48 o
 -10  11  11       18.46       16.68      2.31 o
  -9  11  11       51.89       62.46      3.98 o
  -8  11  11        9.50        9.50      1.86 o
  -7  11  11        8.06        7.46      1.84 o
  -6  11  11       26.17       27.43      3.65 o
  -5  11  11       18.94       21.31      2.23 o
  -4  11  11       11.48       15.41      2.67 o
  -3  11  11        2.84        3.93      2.57 o
  -2  11  11       88.42       81.98      4.82 o
  -1  11  11       14.79       16.34      2.59 o
   0  11  11        4.43        6.10      2.29 o
   1  11  11       33.40       33.27      2.82 o
   2  11  11        1.91        4.76      1.82 o
   3  11  11        0.02       -0.64      1.75 o
   4  11  11        9.82       10.09      2.58 o
   5  11  11        1.23        1.18      2.46 o
   6  11  11        0.02        1.87      2.34 o
   7  11  11        0.01       -1.05      2.45 o
  -9  12  11        0.03        2.18      2.28 o
  -8  12  11       11.55       11.30      2.05 o
  -7  12  11        7.15        6.27      1.93 o
  -6  12  11        1.97        1.20      1.66 o
  -5  12  11       27.87       34.02      3.53 o
  -4  12  11        1.31        4.16      2.37 o
  -3  12  11        0.01       -2.12      3.78 o
  -2  12  11        1.21        2.87      2.52 o
  -1  12  11       88.23       83.71      5.10 o
   0  12  11       13.79       13.08      2.73 o
   1  12  11        0.00        0.91      1.86 o
   2  12  11        0.04       -0.16      1.73 o
   3  12  11        4.57        1.13      1.92 o
   4  12  11        1.27       -0.48      2.27 o
   5  12  11       11.69       11.89      3.50 o
   6  12  11        4.84        3.04      2.58 o
  -9  13  11        2.53        2.85      4.46 o
  -8  13  11       43.75       50.17      3.02 o
  -7  13  11        6.88        8.35      2.44 o
  -6  13  11        5.93        5.81      2.44 o
  -5  13  11        3.88        8.18      2.60 o
  -4  13  11        3.77        4.16      3.69 o
  -3  13  11       17.05       22.30      3.29 o
  -2  13  11       17.66       17.85      3.25 o
  -1  13  11        2.62        2.60      2.73 o
   0  13  11       17.86       19.74      5.24 o
   1  13  11        3.17        2.62      2.34 o
   2  13  11        5.55        7.24      2.16 o
   3  13  11        4.13        7.27      2.18 o
   4  13  11        7.23        8.04      2.66 o
   5  13  11        0.78        2.21      2.34 o
  -8  14  11       17.86       15.15      2.26 o
  -7  14  11        1.08        2.37      2.38 o
  -6  14  11        0.45       -2.40      3.29 o
  -5  14  11        0.01       -2.14      2.15 o
  -4  14  11        0.50       -1.83      2.20 o
  -3  14  11        0.16        0.19      2.48 o
  -2  14  11       13.21       11.27      4.84 o
  -1  14  11        0.21        1.85      2.56 o
   0  14  11        1.65        3.41      2.78 o
   1  14  11        1.06        0.88      2.58 o
   2  14  11        0.15        0.50      2.25 o
   3  14  11        8.47       11.09      2.75 o
   4  14  11        0.80       -2.31      2.31 o
   5  14  11        1.52       -3.60      3.60 o
  -7  15  11        6.91        4.61      2.58 o
  -6  15  11        0.22        1.39      2.51 o
  -5  15  11        1.09       -1.76      2.26 o
  -4  15  11        8.41        5.81      2.81 o
  -3  15  11        1.85       -1.39      2.50 o
  -2  15  11        0.09        0.58      3.60 o
  -1  15  11        3.19        7.28      3.02 o
   0  15  11       11.85       12.72      5.45 o
   1  15  11        3.78        6.94      3.12 o
   2  15  11        3.71        4.46      2.81 o
   3  15  11        1.95        0.28      2.95 o
   4  15  11        5.92       12.89      4.90 o
  -5  16  11        0.40        1.83      2.56 o
  -4  16  11        0.06        1.41      2.65 o
  -3  16  11        2.84        6.39      2.93 o
  -2  16  11        0.17       -2.36      2.36 o
  -1  16  11        0.57        4.27      2.95 o
   0  16  11        0.28       -2.45      2.50 o
   1  16  11        0.34       -2.44      2.44 o
   2  16  11        4.86        7.81      4.46 o
  -3  17  11        1.21       -2.53      3.32 o
  -2  17  11        0.87        1.58      4.53 o
  -1  17  11        0.93       -1.74      3.81 o
   0  17  11        1.94       -0.99      2.75 o
 -12   0  12        0.55        3.91      2.91 o
 -10   0  12       57.26       58.36      3.57 o
  -8   0  12        2.82        2.65      1.92 o
  -6   0  12       86.67       93.26      4.35 o
  -4   0  12       19.17       19.90      3.97 o
  -2   0  12       61.64       57.07      3.76 o
   0   0  12        0.56       -0.70      1.92 o
   2   0  12        6.06        6.12      3.04 o
   4   0  12        0.85       -0.93      3.63 o
   6   0  12        6.22        7.96      3.07 o
   8   0  12        1.26        1.12      4.15 o
 -12   1  12        0.01       -0.40      1.80 o
 -11   1  12        0.50        0.33      1.30 o
 -10   1  12        5.75        6.65      1.49 o
  -9   1  12       15.78       15.83      2.52 o
  -8   1  12        6.21        4.40      1.96 o
  -7   1  12       16.93       19.99      1.79 o
  -6   1  12       40.52       35.55      2.56 o
  -5   1  12      114.80      113.89      4.05 o
  -4   1  12        5.23        3.92      2.19 o
  -3   1  12      101.78       93.80      4.06 o
  -2   1  12        2.45        2.66      1.42 o
  -1   1  12       34.91       37.72      2.32 o
   0   1  12        5.78        4.55      1.57 o
   1   1  12        0.61        2.11      1.57 o
   2   1  12        0.30       -0.24      1.54 o
   3   1  12        0.46       -1.56      1.56 o
   4   1  12       14.25       14.06      2.17 o
   5   1  12       15.78       20.01      2.49 o
   6   1  12        1.75        4.79      1.99 o
   7   1  12        0.37        1.37      2.27 o
   8   1  12        0.60        1.59      2.98 o
 -12   2  12        6.04        9.93      1.87 o
 -11   2  12        2.48        2.49      1.53 o
 -10   2  12        3.78        3.49      1.67 o
  -9   2  12        4.45        4.93      1.42 o
  -8   2  12       26.22       31.31      2.00 o
  -7   2  12        2.62        1.40      1.53 o
  -6   2  12       78.92       79.03      3.43 o
  -5   2  12        3.42        2.25      1.68 o
  -4   2  12       18.91       15.38      4.18 o
  -3   2  12       72.78       69.31      5.18 o
  -2   2  12        1.99        2.38      1.43 o
  -1   2  12        8.50        7.91      1.68 o
   0   2  12        3.82        2.28      1.51 o
   1   2  12        6.61        3.29      1.57 o
   2   2  12       10.29        5.58      1.76 o
   3   2  12       10.16       11.89      2.11 o
   4   2  12        0.30        1.48      1.75 o
   5   2  12       18.12       22.94      2.56 o
   6   2  12        1.05       -1.20      2.22 o
   7   2  12        0.83        4.60      2.45 o
   8   2  12        0.02        0.77      3.00 o
 -12   3  12        0.81        6.57      3.10 o
 -11   3  12        0.93       -1.35      1.86 o
 -10   3  12        0.04       -1.46      1.46 o
  -9   3  12        2.38        3.69      1.56 o
  -8   3  12       41.45       39.06      3.24 o
  -7   3  12        6.22        7.86      1.77 o
  -6   3  12       28.72       24.27      2.22 o
  -5   3  12       68.69       71.86      4.37 o
  -4   3  12      164.10      180.05      5.30 o
  -3   3  12       24.61       23.70      2.75 o
  -2   3  12       42.84       46.14      2.51 o
  -1   3  12       18.19       18.75      2.22 o
   0   3  12        1.03       -0.13      1.41 o
   1   3  12        4.57        1.22      1.58 o
   2   3  12       11.29       12.45      1.99 o
   3   3  12        3.88        3.34      1.79 o
   4   3  12        0.28        0.71      1.96 o
   5   3  12        0.11       -1.71      1.71 o
   6   3  12        1.40        1.62      1.99 o
   7   3  12        1.16        0.00      2.35 o
   8   3  12        1.16        6.30      3.26 o
 -11   4  12        1.56        1.90      1.67 o
 -10   4  12        0.43       -0.44      1.53 o
  -9   4  12        0.95        0.50      2.09 o
  -8   4  12        7.15        4.94      1.98 o
  -7   4  12        0.53        1.34      1.53 o
  -6   4  12      117.93      107.63      3.81 o
  -5   4  12        2.94       -0.29      1.49 o
  -4   4  12       46.11       44.84      2.92 o
  -3   4  12        0.23        1.82      1.66 o
  -2   4  12       53.97       63.94      2.92 o
  -1   4  12       19.28       24.84      2.09 o
   0   4  12        0.27       -1.44      1.44 o
   1   4  12        0.23        0.31      1.54 o
   2   4  12        0.02       -0.97      1.53 o
   3   4  12        8.98        7.61      1.94 o
   4   4  12       16.87       18.81      2.41 o
   5   4  12        3.02        4.34      1.98 o
   6   4  12        6.17       10.01      2.70 o
   7   4  12        0.03       -2.26      2.26 o
   8   4  12        0.02        3.25      5.58 o
 -11   5  12        2.38        0.77      1.62 o
 -10   5  12       13.11       14.12      1.68 o
  -9   5  12        0.07       -1.29      1.29 o
  -8   5  12        3.40        4.07      1.66 o
  -7   5  12       29.72       29.92      3.28 o
  -6   5  12        1.02        2.12      1.55 o
  -5   5  12      111.69       97.96      3.73 o
  -4   5  12       39.20       39.53      2.78 o
  -3   5  12       13.29       12.24      2.08 o
  -2   5  12        7.90        8.38      2.02 o
  -1   5  12        1.78        1.97      1.52 o
   0   5  12       32.06       26.82      2.29 o
   1   5  12       17.95       17.29      2.14 o
   2   5  12        6.46       11.52      2.10 o
   3   5  12        0.24       -1.86      2.05 o
   4   5  12        2.45        2.98      1.97 o
   5   5  12        3.30        2.89      1.85 o
   6   5  12        2.42        1.26      2.18 o
   7   5  12        6.17        7.02      2.52 o
   8   5  12        0.03        3.64      3.24 o
 -11   6  12        5.24        8.10      1.93 o
 -10   6  12       11.19       17.44      2.15 o
  -9   6  12        9.79        7.28      2.86 o
  -8   6  12        3.06        7.69      2.41 o
  -7   6  12        0.06        0.01      1.46 o
  -6   6  12       12.68        8.88      1.74 o
  -5   6  12        1.32       -0.93      1.43 o
  -4   6  12       33.40       29.27      2.60 o
  -3   6  12        0.02       -0.41      1.65 o
  -2   6  12        4.37        5.09      1.97 o
  -1   6  12        8.56        6.09      2.52 o
   0   6  12        5.92        7.67      1.81 o
   1   6  12       16.86       13.41      2.08 o
   2   6  12        8.10        9.24      2.19 o
   3   6  12        4.15        4.93      1.92 o
   4   6  12        1.54       -1.85      3.54 o
   5   6  12        2.62       -0.16      1.82 o
   6   6  12        3.59        3.10      2.34 o
   7   6  12        0.02        0.44      2.30 o
 -11   7  12       33.24       35.96      2.62 o
 -10   7  12        2.28        2.60      1.69 o
  -9   7  12       35.37       47.42      2.69 o
  -8   7  12        6.97        7.53      1.77 o
  -7   7  12        6.15        6.61      1.71 o
  -6   7  12        0.04       -1.40      1.40 o
  -5   7  12       27.31       23.19      2.24 o
  -4   7  12        3.03        1.71      1.82 o
  -3   7  12        5.12        6.56      2.75 o
  -2   7  12       28.70       31.21      2.81 o
  -1   7  12       11.83       16.16      2.04 o
   0   7  12        2.49        1.22      1.61 o
   1   7  12        5.08        6.20      1.83 o
   2   7  12        0.90        2.18      1.70 o
   3   7  12        3.69        8.97      2.05 o
   4   7  12        7.51        8.70      2.13 o
   5   7  12        2.42        2.76      1.93 o
   6   7  12        0.24        1.35      2.28 o
   7   7  12        8.21        7.72      2.81 o
 -10   8  12       18.40       23.49      2.87 o
  -9   8  12        2.30        2.78      1.69 o
  -8   8  12        7.93       10.09      1.92 o
  -7   8  12       21.80       23.70      2.22 o
  -6   8  12        1.42        2.71      1.63 o
  -5   8  12        2.83        1.36      2.04 o
  -4   8  12       36.25       31.16      3.63 o
  -3   8  12       17.69       20.05      2.47 o
  -2   8  12        0.50       -1.78      1.78 o
  -1   8  12        0.71        0.58      1.81 o
   0   8  12        0.17        1.33      2.46 o
   1   8  12       32.39       39.76      2.90 o
   2   8  12       38.07       38.80      2.79 o
   3   8  12        0.53        0.64      1.80 o
   4   8  12       14.62       17.98      2.43 o
   5   8  12        0.07        3.58      2.36 o
   6   8  12        0.60        3.66      2.39 o
   7   8  12        0.04        1.40      2.38 o
 -10   9  12        5.07        5.17      2.39 o
  -9   9  12        3.96        2.48      1.70 o
  -8   9  12       30.98       33.34      2.47 o
  -7   9  12        8.01        7.61      1.84 o
  -6   9  12        0.00        0.10      1.92 o
  -5   9  12        0.00       -0.34      2.17 o
  -4   9  12        0.02       -0.80      2.20 o
  -3   9  12        4.37        1.61      2.30 o
  -2   9  12       15.38       14.27      2.39 o
  -1   9  12        4.55        8.22      2.24 o
   0   9  12       64.02       65.99      3.26 o
   1   9  12       22.47       27.95      2.55 o
   2   9  12        8.88        8.79      2.10 o
   3   9  12        1.89        1.74      1.89 o
   4   9  12        5.09        8.65      2.23 o
   5   9  12        0.14        2.27      2.46 o
   6   9  12        0.96        3.14      3.02 o
  -9  10  12        0.82        1.41      2.29 o
  -8  10  12        9.45        8.76      1.92 o
  -7  10  12       12.52       16.54      2.15 o
  -6  10  12        0.89       -0.95      2.05 o
  -5  10  12       23.20       25.75      5.45 o
  -4  10  12       22.13       22.98      7.50 o
  -3  10  12        4.22        8.12      2.47 o
  -2  10  12       12.73        9.49      2.95 o
  -1  10  12        2.73        4.66      3.05 o
   0  10  12       11.14       16.08      2.67 o
   1  10  12        9.03       10.91      2.35 o
   2  10  12        0.54        0.98      1.83 o
   3  10  12        4.28        8.77      2.19 o
   4  10  12        0.31        2.37      1.98 o
   5  10  12        1.35        0.05      2.36 o
   6  10  12        3.07        4.02      3.42 o
  -9  11  12        2.88        7.07      2.57 o
  -8  11  12       12.81       19.03      2.30 o
  -7  11  12        0.42       -1.42      1.73 o
  -6  11  12        0.20        3.54      2.34 o
  -5  11  12        9.37       11.55      2.81 o
  -4  11  12        6.89        7.41      2.68 o
  -3  11  12        8.60        7.43      2.70 o
  -2  11  12        5.83        3.34      2.61 o
  -1  11  12       13.26       16.55      2.70 o
   0  11  12       35.04       34.40      3.32 o
   1  11  12        3.80        3.98      3.01 o
   2  11  12        4.57        5.51      2.41 o
   3  11  12        0.79       -0.73      1.94 o
   4  11  12        0.06       -0.60      2.32 o
   5  11  12        0.82       -0.12      3.98 o
  -8  12  12       14.26       20.25      2.42 o
  -7  12  12        1.25       -1.18      4.00 o
  -6  12  12        0.19       -5.02      5.89 o
  -5  12  12        0.08       -2.40      3.13 o
  -4  12  12        3.12        1.73      2.31 o
  -3  12  12        1.07        4.20      2.79 o
  -2  12  12        0.27       -1.13      2.49 o
  -1  12  12        4.09        4.58      3.47 o
   0  12  12       29.93       35.50      3.26 o
   1  12  12        2.23        3.31      2.46 o
   2  12  12        9.12        7.75      2.22 o
   3  12  12        1.20       -1.45      2.00 o
   4  12  12        0.59        0.33      2.26 o
   5  12  12        1.96        3.03      2.49 o
  -7  13  12       10.72       11.44      2.84 o
  -6  13  12        0.00       -2.12      2.12 o
  -5  13  12        6.53        4.49      3.47 o
  -4  13  12        2.39        3.90      2.65 o
  -3  13  12       10.02       11.52      3.02 o
  -2  13  12       18.96       21.19      3.46 o
  -1  13  12        0.29        4.31      2.86 o
   0  13  12        2.35        7.98      3.13 o
   1  13  12        2.09        1.92      2.45 o
   2  13  12        0.77        5.02      2.47 o
   3  13  12        0.05        0.55      2.46 o
   4  13  12        1.90        1.21      3.63 o
  -6  14  12        1.74        0.53      2.49 o
  -5  14  12        0.20       -2.48      2.48 o
  -4  14  12        8.05       12.11      5.21 o
  -3  14  12        3.55        3.12      2.86 o
  -2  14  12        0.65       -2.41      2.41 o
  -1  14  12       17.71       16.64      4.22 o
   0  14  12        4.13        0.41      2.71 o
   1  14  12        0.16       -1.12      2.74 o
   2  14  12        1.49        2.17      2.61 o
   3  14  12        0.12        2.10      2.95 o
  -5  15  12        1.45        2.24      4.12 o
  -4  15  12        6.40        5.50      4.34 o
  -3  15  12        4.10        6.25      6.07 o
  -2  15  12        5.00        4.90      2.99 o
  -1  15  12        0.27        1.05      2.84 o
   0  15  12        2.47        0.38      2.87 o
   1  15  12        1.34        1.70      3.44 o
 -11   0  13        0.43        1.74      2.91 o
  -9   0  13        0.28       -2.11      2.54 o
  -7   0  13       30.47       29.63      4.53 o
  -5   0  13       38.36       38.62      5.02 o
  -3   0  13       34.51       29.88      4.84 o
  -1   0  13        4.54        6.22      2.34 o
   1   0  13        1.11       -1.82      2.12 o
   3   0  13       22.15       24.30      3.61 o
   5   0  13       21.12       14.87      3.44 o
   7   0  13        1.97        4.34      4.28 o
 -11   1  13        0.31        2.40      1.67 o
 -10   1  13        1.25        2.75      1.68 o
  -9   1  13        5.29        4.55      1.72 o
  -8   1  13        0.19       -1.11      2.98 o
  -7   1  13        0.70        0.43      1.95 o
  -6   1  13        1.53        0.20      2.17 o
  -5   1  13       94.87       86.83      4.84 o
  -4   1  13        7.37        8.69      2.55 o
  -3   1  13        1.55       -1.71      1.71 o
  -2   1  13       14.65       16.74      2.02 o
  -1   1  13        2.10        2.85      1.67 o
   0   1  13       14.93       17.47      2.05 o
   1   1  13        1.96        0.34      1.60 o
   2   1  13        7.04        2.48      1.72 o
   3   1  13        1.36       -0.80      1.78 o
   4   1  13       13.79       17.47      2.39 o
   5   1  13        0.87        1.78      2.01 o
   6   1  13       15.52       14.74      2.47 o
   7   1  13        3.08        5.29      3.46 o
 -11   2  13       27.32       36.02      3.19 o
 -10   2  13        0.58        2.20      2.49 o
  -9   2  13        0.07       -0.50      1.57 o
  -8   2  13        0.07        1.98      1.65 o
  -7   2  13        1.80       -0.94      2.01 o
  -6   2  13       13.93       14.40      2.73 o
  -5   2  13        4.17        2.60      2.41 o
  -4   2  13       48.20       48.32      3.89 o
  -3   2  13       33.42       34.05      2.76 o
  -2   2  13       15.52       23.75      2.17 o
  -1   2  13        4.55        5.89      1.71 o
   0   2  13        7.07        6.68      1.82 o
   1   2  13        3.07        2.58      1.75 o
   2   2  13        0.35       -1.72      1.72 o
   3   2  13        1.97        4.90      2.02 o
   4   2  13        1.22        0.53      2.97 o
   5   2  13        0.26        1.01      1.92 o
   6   2  13        1.11        0.93      2.13 o
   7   2  13        1.61        0.90      3.24 o
 -11   3  13        2.55        2.88      3.07 o
 -10   3  13        8.31        8.20      1.91 o
  -9   3  13        0.03       -0.78      1.97 o
  -8   3  13        4.89        2.48      1.68 o
  -7   3  13        9.18        5.72      2.36 o
  -6   3  13       12.85       15.42      2.76 o
  -5   3  13       42.07       43.53      3.71 o
  -4   3  13        1.77        4.13      2.49 o
  -3   3  13       17.54       20.73      2.54 o
  -2   3  13        8.84       11.72      2.29 o
  -1   3  13        4.66        5.59      2.27 o
   0   3  13        0.96        3.64      1.72 o
   1   3  13        0.29       -1.57      1.57 o
   2   3  13        0.21        1.38      1.73 o
   3   3  13       17.80       20.67      2.52 o
   4   3  13        1.00        3.51      2.06 o
   5   3  13        5.43        6.33      2.34 o
   6   3  13        3.33        5.37      2.65 o
   7   3  13        0.72        5.24      2.73 o
 -10   4  13        7.31        6.45      1.89 o
  -9   4  13        0.38        1.53      1.68 o
  -8   4  13       61.19       55.04      3.04 o
  -7   4  13        4.76        5.41      1.76 o
  -6   4  13        0.01       -0.76      1.92 o
  -5   4  13       35.92       29.62      3.33 o
  -4   4  13       14.21       25.09      3.19 o
  -3   4  13        6.85        8.03      2.14 o
  -2   4  13       18.33       23.01      3.77 o
  -1   4  13       14.52       15.79      2.06 o
   0   4  13        6.16        3.73      1.77 o
   1   4  13        3.85        2.93      2.17 o
   2   4  13        1.53        1.62      1.95 o
   3   4  13        6.13        8.38      2.50 o
   4   4  13        0.25        0.93      2.00 o
   5   4  13        0.74       -1.52      1.95 o
   6   4  13        0.84        1.47      2.42 o
   7   4  13        1.99        0.88      2.64 o
 -10   5  13       13.73       17.01      2.14 o
  -9   5  13       39.27       47.06      3.64 o
  -8   5  13        0.05       -1.41      1.59 o
  -7   5  13        2.08        2.80      1.66 o
  -6   5  13        1.16        3.20      3.25 o
  -5   5  13        0.05        1.11      2.30 o
  -4   5  13        0.01        2.48      3.25 o
  -3   5  13        3.34        4.81      2.01 o
  -2   5  13        9.61       11.62      2.32 o
  -1   5  13        0.34        1.83      1.64 o
   0   5  13        0.59        2.15      1.77 o
   1   5  13        7.45        8.44      1.99 o
   2   5  13       23.44       26.81      2.59 o
   3   5  13        0.00        0.63      1.89 o
   4   5  13        5.70        9.66      2.28 o
   5   5  13        0.04       -0.61      1.94 o
   6   5  13        2.38        3.59      2.62 o
   7   5  13        2.27        0.81      4.28 o
 -10   6  13        0.81       -0.58      2.03 o
  -9   6  13        3.44        1.24      1.74 o
  -8   6  13        4.23        4.09      1.77 o
  -7   6  13        0.03       -0.84      1.62 o
  -6   6  13       18.72       16.53      2.90 o
  -5   6  13        0.62       -1.00      2.10 o
  -4   6  13       14.79       10.75      3.44 o
  -3   6  13       15.58       15.77      2.48 o
  -2   6  13        0.09        5.18      2.06 o
  -1   6  13        1.92       -0.37      1.93 o
   0   6  13        0.49       -1.59      1.59 o
   1   6  13       10.29        5.63      1.96 o
   2   6  13        0.33       -1.54      1.82 o
   3   6  13        0.32       -1.74      1.74 o
   4   6  13        5.21        7.29      2.22 o
   5   6  13        0.00       -0.32      2.34 o
   6   6  13        1.85        0.45      2.43 o
 -10   7  13       38.82       49.78      6.20 o
  -9   7  13        0.63        0.11      1.69 o
  -8   7  13        6.87        6.65      1.92 o
  -7   7  13        0.45       -2.06      2.06 o
  -6   7  13        1.94        2.34      2.31 o
  -5   7  13        5.60        3.87      5.11 o
  -4   7  13        9.28       11.31      2.90 o
  -3   7  13        0.08       -1.06      1.87 o
  -2   7  13       10.55        5.89      2.40 o
  -1   7  13        0.36       -0.59      1.90 o
   0   7  13        7.64       11.65      2.68 o
   1   7  13        0.84        2.45      1.87 o
   2   7  13        0.22       -0.03      1.81 o
   3   7  13        0.31       -0.67      1.93 o
   4   7  13        0.38       -1.44      1.85 o
   5   7  13        0.28       -0.90      2.44 o
   6   7  13        3.50        4.11      2.76 o
  -9   8  13       13.43       14.40      2.17 o
  -8   8  13       17.68       22.97      2.45 o
  -7   8  13        2.42        2.96      4.18 o
  -6   8  13       14.52       13.95      2.77 o
  -5   8  13        0.07        0.39      4.84 o
  -4   8  13        0.06       -2.26      2.26 o
  -3   8  13        4.24        3.80      2.12 o
  -2   8  13       13.20       16.04      2.66 o
  -1   8  13        0.16       -1.83      1.83 o
   0   8  13        0.01       -1.98      1.98 o
   1   8  13       45.71       48.10      3.11 o
   2   8  13        9.41        6.96      2.14 o
   3   8  13        4.51       -1.07      2.43 o
   4   8  13        0.83       -0.21      2.11 o
   5   8  13       12.06       15.54      3.06 o
  -9   9  13        9.40        3.66      1.92 o
  -8   9  13        0.04       -0.18      1.82 o
  -7   9  13       12.93       14.01      3.44 o
  -6   9  13       13.91       12.56      2.81 o
  -5   9  13        0.45       -0.76      2.22 o
  -4   9  13        0.31        3.27      2.47 o
  -3   9  13        0.61       -2.19      2.42 o
  -2   9  13        0.04        0.93      2.05 o
  -1   9  13       22.74       24.62      3.05 o
   0   9  13        1.49        4.21      2.33 o
   1   9  13        0.94        0.09      1.81 o
   2   9  13        0.03        0.56      1.89 o
   3   9  13        8.03        9.23      2.33 o
   4   9  13        1.22        3.57      2.17 o
   5   9  13        3.51        5.31      2.77 o
  -8  10  13       14.86       13.27      4.09 o
  -7  10  13        1.56       -1.54      3.87 o
  -6  10  13        7.45        7.72      2.71 o
  -5  10  13        3.05        3.62      2.41 o
  -4  10  13        6.15        7.25      2.78 o
  -3  10  13        0.00        0.60      2.52 o
  -2  10  13       12.99       13.79      2.65 o
  -1  10  13        4.73        3.38      3.62 o
   0  10  13        0.04       -0.13      2.28 o
   1  10  13        3.39        4.10      2.42 o
   2  10  13        0.04        3.84      2.10 o
   3  10  13        0.05        3.21      2.13 o
   4  10  13        0.02        0.56      2.50 o
  -7  11  13        1.14        5.88      3.35 o
  -6  11  13        5.52        4.99      2.65 o
  -5  11  13        0.47        1.30      2.94 o
  -4  11  13        2.91        1.52      2.55 o
  -3  11  13        6.54        6.79      2.87 o
  -2  11  13        0.08       -2.37      2.37 o
  -1  11  13        2.56        4.05      3.36 o
   0  11  13       16.15       17.78      3.00 o
   1  11  13        5.56        5.74      2.92 o
   2  11  13        1.43        1.62      3.29 o
   3  11  13        0.28       -0.68      2.40 o
   4  11  13        0.09        3.20      2.68 o
  -6  12  13        0.17       -2.19      2.19 o
  -5  12  13        0.31       -1.17      2.52 o
  -4  12  13        0.03       -2.76      3.78 o
  -3  12  13        6.87        6.61      2.93 o
  -2  12  13        0.50        1.47      2.72 o
  -1  12  13       28.75       33.89      4.14 o
   0  12  13        0.34       -0.21      2.39 o
   1  12  13        0.00       -1.80      2.27 o
   2  12  13        0.12        0.02      3.63 o
   3  12  13        2.94        8.92      3.41 o
  -5  13  13        5.50        5.29      4.53 o
  -4  13  13        0.24        3.71      2.77 o
  -3  13  13        0.63        3.58      3.10 o
  -2  13  13        2.73        3.99      2.99 o
  -1  13  13        1.87        3.25      2.95 o
   0  13  13        3.86        2.15      3.10 o
   1  13  13        0.02       -2.42      2.42 o
   2  13  13        2.86        4.58      5.61 o
  -3  14  13        1.06       -2.40      2.76 o
  -2  14  13        0.82        0.99      4.09 o
  -1  14  13        0.23        2.48      2.86 o
   0  14  13       14.04       20.08      5.39 o
 -10   0  14        0.22        0.00      2.91 o
  -8   0  14        0.95       -0.74      2.98 o
  -6   0  14       28.00       42.77      5.45 o
  -4   0  14       46.28       22.13      4.71 o
  -2   0  14       14.03       20.21      4.90 o
   0   0  14        0.18       -0.47      2.34 o
   2   0  14        2.77        0.47      4.31 o
   4   0  14        2.97        5.37      3.94 o
   6   0  14        0.00        1.68      3.60 o
 -10   1  14        1.81        2.02      2.24 o
  -9   1  14        5.57        5.22      3.29 o
  -8   1  14        2.51        2.80      2.30 o
  -7   1  14        0.12       -0.18      2.39 o
  -6   1  14        3.73        4.13      2.52 o
  -5   1  14        0.47       -0.90      2.36 o
  -4   1  14        1.82        1.37      2.45 o
  -3   1  14        1.10        2.70      2.50 o
  -2   1  14        4.26        6.73      2.25 o
  -1   1  14       15.16       11.96      2.11 o
   0   1  14        0.49        0.87      1.68 o
   1   1  14        0.01       -0.70      1.71 o
   2   1  14        3.08        3.85      2.00 o
   3   1  14        2.09        4.30      2.13 o
   4   1  14        0.85        2.70      2.16 o
   5   1  14        0.47        1.96      2.21 o
   6   1  14        0.33       -2.07      2.07 o
 -10   2  14        3.34        5.67      3.04 o
  -9   2  14        6.38        8.14      2.47 o
  -8   2  14        0.01       -2.08      2.08 o
  -7   2  14       24.69       23.16      3.22 o
  -6   2  14        0.21        2.77      4.34 o
  -5   2  14        3.02        3.83      2.62 o
  -4   2  14        6.64        9.89      2.91 o
  -3   2  14        1.05        3.13      2.67 o
  -2   2  14        9.10       11.76      2.46 o
  -1   2  14        1.27        0.44      1.72 o
   0   2  14       13.80       12.53      2.20 o
   1   2  14        0.11        2.51      1.88 o
   2   2  14        1.72        0.37      2.57 o
   3   2  14        0.01        2.07      2.03 o
   4   2  14       11.05        9.10      2.65 o
   5   2  14        8.18        6.35      2.39 o
   6   2  14        0.19       -2.73      3.91 o
  -9   3  14        5.78        3.32      2.91 o
  -8   3  14        0.90        0.86      2.21 o
  -7   3  14       20.35       16.88      3.02 o
  -6   3  14        0.63        1.34      2.41 o
  -5   3  14       25.61       23.79      3.35 o
  -4   3  14       17.76       18.23      3.18 o
  -3   3  14        8.26       14.61      7.50 o
  -2   3  14        9.31        5.85      2.62 o
  -1   3  14        8.69        8.72      2.41 o
   0   3  14        1.59        2.25      1.81 o
   1   3  14        1.27        3.45      1.91 o
   2   3  14        0.32       -0.18      1.94 o
   3   3  14        3.18        3.39      3.10 o
   4   3  14        4.71        8.32      2.39 o
   5   3  14        0.14        3.42      3.69 o
  -9   4  14       15.01       19.97      3.06 o
  -8   4  14        1.58       -0.30      3.63 o
  -7   4  14       24.56       24.08      3.23 o
  -6   4  14       15.15       19.51      4.68 o
  -5   4  14        3.46       -0.31      2.34 o
  -4   4  14       53.32       43.97      4.03 o
  -3   4  14        0.58       -0.89      2.66 o
  -2   4  14       21.20       21.83      2.82 o
  -1   4  14        5.97        2.26      2.27 o
   0   4  14        2.75        0.59      1.84 o
   1   4  14        3.92        4.07      2.70 o
   2   4  14        1.68        0.79      2.03 o
   3   4  14        0.13        1.44      2.13 o
   4   4  14        0.16        3.51      2.28 o
   5   4  14        0.19        1.13      2.33 o
  -9   5  14        0.01        1.15      2.32 o
  -8   5  14        9.45       10.34      4.37 o
  -7   5  14        0.88       -1.08      2.13 o
  -6   5  14        0.72       -0.24      2.29 o
  -5   5  14        6.83        5.21      2.53 o
  -4   5  14        1.93        2.17      2.62 o
  -3   5  14       51.50       50.02      8.21 o
  -2   5  14        8.84       10.37      2.53 o
  -1   5  14        0.90       -2.20      2.26 o
   0   5  14        3.31        0.96      2.36 o
   1   5  14        0.95        1.26      1.88 o
   2   5  14        3.61        6.26      2.20 o
   3   5  14        0.20        1.98      2.15 o
   4   5  14        0.98        2.29      2.22 o
   5   5  14        2.41        0.69      2.26 o
  -9   6  14       14.61       16.32      3.94 o
  -8   6  14        1.77        5.99      2.91 o
  -7   6  14       33.15       32.52      4.25 o
  -6   6  14       12.96       17.01      3.25 o
  -5   6  14        3.32        2.27      2.44 o
  -4   6  14       25.94       15.26      3.14 o
  -3   6  14       22.20       24.56      2.93 o
  -2   6  14        3.98        6.13      2.35 o
  -1   6  14        9.53        7.61      2.46 o
   0   6  14        0.24        1.37      2.91 o
   1   6  14       14.35       19.06      3.76 o
   2   6  14        0.50        2.98      2.11 o
   3   6  14       28.01       33.42      3.03 o
   4   6  14        4.78        9.97      2.50 o
   5   6  14        4.85        6.68      2.79 o
  -8   7  14        3.78        5.63      4.18 o
  -7   7  14        1.08       -0.38      2.44 o
  -6   7  14        1.54        1.24      2.60 o
  -5   7  14        0.02       -0.23      2.25 o
  -4   7  14        0.41        4.96      2.79 o
  -3   7  14        2.28        1.20      2.39 o
  -2   7  14        0.18        0.68      2.08 o
  -1   7  14        7.61        8.46      2.52 o
   0   7  14        0.22        1.95      2.22 o
   1   7  14       10.54        8.41      2.34 o
   2   7  14        0.16        0.74      1.95 o
   3   7  14        3.47       -0.19      2.12 o
   4   7  14        1.68        1.16      2.19 o
  -8   8  14        8.74       14.78      3.06 o
  -7   8  14        5.36        4.89      2.70 o
  -6   8  14        3.76        5.18      2.72 o
  -5   8  14        0.25        3.84      2.52 o
  -4   8  14        0.20       -1.31      2.44 o
  -3   8  14        0.81        0.08      3.33 o
  -2   8  14        3.31        0.73      2.18 o
  -1   8  14        0.03       -2.11      2.11 o
   0   8  14        0.02       -2.07      2.07 o
   1   8  14        0.83       -1.13      2.31 o
   2   8  14        0.24       -0.20      2.06 o
   3   8  14        1.14        0.54      2.15 o
   4   8  14        0.06        0.79      2.24 o
  -7   9  14        3.14        3.37      2.75 o
  -6   9  14       13.25       18.26      3.16 o
  -5   9  14        2.82        4.65      4.87 o
  -4   9  14        2.86        5.44      4.53 o
  -3   9  14       15.73       17.16      3.31 o
  -2   9  14        0.01       -1.02      2.46 o
  -1   9  14        2.93       -0.55      2.27 o
   0   9  14        6.67        7.59      2.65 o
   1   9  14        0.40        2.21      2.48 o
   2   9  14        7.83        4.46      2.64 o
   3   9  14        0.33       -1.70      2.79 o
  -6  10  14        1.26        1.95      2.64 o
  -5  10  14        0.14       -2.11      2.11 o
  -4  10  14        2.34       -1.04      7.50 o
  -3  10  14        0.17       -1.71      2.49 o
  -2  10  14        5.87        3.15      2.51 o
  -1  10  14        2.10        2.61      2.47 o
   0  10  14        4.67        2.15      2.53 o
   1  10  14        3.97        6.30      2.74 o
   2  10  14        0.45       -0.98      3.62 o
  -5  11  14        2.48        2.38      2.72 o
  -4  11  14        0.04       -2.46      2.46 o
  -3  11  14        0.20       -0.39      3.63 o
  -2  11  14        0.79        1.29      3.63 o
  -1  11  14       11.87       11.46      2.92 o
   0  11  14        0.45        0.81      2.44 o
   1  11  14        4.83        1.77      2.86 o
  -3  12  14        0.22        1.03      2.93 o
  -2  12  14        4.38        0.37     10.17 o
  -1  12  14        1.28        1.51      3.05 o
   0  12  14       10.67        7.69      5.02 o
  -7   0  15        0.25       -0.68      3.16 o
  -5   0  15        5.00       11.41      4.28 o
  -3   0  15        0.37       -1.86      3.53 o
  -1   0  15       11.68       13.51      5.02 o
   1   0  15        0.00        2.45      2.89 o
   3   0  15        0.24        1.28      3.41 o
  -8   1  15        0.94       -1.05      4.77 o
  -7   1  15        1.61        0.62      2.52 o
  -6   1  15        1.42        8.84      4.43 o
  -5   1  15       10.19       11.14      3.07 o
  -4   1  15        6.50        5.86      3.02 o
  -3   1  15        0.00        0.52      2.51 o
  -2   1  15        9.80        5.75      3.02 o
  -1   1  15        2.86        6.71      2.38 o
   0   1  15        0.92       -0.49      1.89 o
   1   1  15        1.58        3.41      2.04 o
   2   1  15        0.03       -0.28      2.04 o
   3   1  15        0.05       -1.81      2.66 o
   4   1  15        0.05        0.59      2.51 o
  -8   2  15        1.09        1.10      2.33 o
  -7   2  15        2.47        7.69      2.76 o
  -6   2  15        1.11        3.42      2.49 o
  -5   2  15        0.00        1.81      2.54 o
  -4   2  15       25.74       21.91      3.58 o
  -3   2  15        3.51        3.78      3.97 o
  -2   2  15        5.76        5.22      2.98 o
  -1   2  15        1.50        0.94      2.35 o
   0   2  15        0.33        3.11      2.05 o
   1   2  15        1.75        3.55      2.12 o
   2   2  15        1.81        1.78      2.16 o
   3   2  15        0.23        1.01      2.18 o
   4   2  15        1.54        0.96      2.29 o
  -8   3  15        0.62        3.94      2.63 o
  -7   3  15        2.93        0.16      2.54 o
  -6   3  15        1.00        0.09      2.39 o
  -5   3  15        3.43        1.07      2.48 o
  -4   3  15        5.54        6.07      5.39 o
  -3   3  15       34.89       36.54      4.18 o
  -2   3  15        8.96        8.55      4.74 o
  -1   3  15       13.29       13.27      2.78 o
   0   3  15        0.12        0.04      2.33 o
   1   3  15        3.26        2.90      2.14 o
   2   3  15        0.13        2.08      2.17 o
   3   3  15        6.44        7.64      4.58 o
   4   3  15        0.06        5.98      3.37 o
  -8   4  15        2.73        2.28      2.45 o
  -7   4  15        0.10       -1.86      2.25 o
  -6   4  15        1.52        0.70      5.73 o
  -5   4  15       17.08       19.82      3.32 o
  -4   4  15        1.30        0.94      2.70 o
  -3   4  15        4.27        1.10      2.89 o
  -2   4  15        0.29        0.45      2.91 o
  -1   4  15        6.97       14.02      2.84 o
   0   4  15        2.21        1.46      2.41 o
   1   4  15        1.42        6.62      2.26 o
   2   4  15        2.77        4.58      2.74 o
   3   4  15        3.56        4.80      2.46 o
  -7   5  15       11.15        9.70      2.95 o
  -6   5  15        3.76        5.77      6.60 o
  -5   5  15        1.66        3.72      2.91 o
  -4   5  15        5.60       -0.85      2.61 o
  -3   5  15        2.98        4.98      5.05 o
  -2   5  15        0.17       -2.59      2.59 o
  -1   5  15        7.12       10.84      2.79 o
   0   5  15        0.17       -2.21      2.21 o
   1   5  15        1.13       -1.59      2.47 o
   2   5  15        0.63       -0.88      2.11 o
   3   5  15        0.12       -0.11      2.22 o
  -7   6  15        0.31       -2.35      2.35 o
  -6   6  15        0.41        2.37      2.44 o
  -5   6  15        3.09       -2.06      3.22 o
  -4   6  15        1.40        1.31      2.76 o
  -3   6  15       15.81        8.49      3.18 o
  -2   6  15        0.98        2.08      2.39 o
  -1   6  15        1.10        1.03      2.26 o
   0   6  15        0.69        1.30      2.43 o
   1   6  15        0.08        2.12      2.41 o
   2   6  15        5.55        5.57      3.65 o
   3   6  15        5.12        3.10      4.28 o
  -6   7  15        0.60        0.43      2.58 o
  -5   7  15        9.34        9.64      3.10 o
  -4   7  15        0.24       -2.98      2.98 o
  -3   7  15        0.52        1.63      2.74 o
  -2   7  15       11.62       14.74      4.32 o
  -1   7  15        4.71        5.81      2.59 o
   0   7  15        3.14       -1.26      2.80 o
   1   7  15        2.28        4.25      2.54 o
   2   7  15        5.04        7.89      2.69 o
  -5   8  15        1.01       -2.51      2.51 o
  -4   8  15        2.78        6.88      2.95 o
  -3   8  15        4.99        5.68      2.95 o
  -2   8  15        0.87       -2.01      2.22 o
  -1   8  15        0.67        1.59      2.47 o
   0   8  15        7.07        8.97      3.01 o
   1   8  15        1.59        1.75      2.56 o
  -4   9  15        0.00       -0.35      2.55 o
  -3   9  15        1.52        2.79      2.83 o
  -2   9  15        1.58        1.47      2.40 o
  -1   9  15        1.57        2.41      2.50 o
   0   9  15        0.02        5.99      2.71 o
  -6   0  16       14.58       20.95      5.39 o
  -4   0  16       17.06       25.72      5.58 o
  -2   0  16        1.69       -3.78      3.78 o
   0   0  16        0.31       -4.03      4.03 o
  -6   1  16        2.23        5.09      2.91 o
  -5   1  16        5.29       15.27      3.34 o
  -4   1  16        1.80        4.68      3.00 o
  -3   1  16        0.81       -3.39      3.66 o
  -2   1  16        0.49       -0.24      4.49 o
  -1   1  16       10.06       10.84      4.37 o
   0   1  16        0.04        2.70      2.59 o
   1   1  16        1.80        5.81      2.37 o
  -6   2  16        0.00        4.47      2.72 o
  -5   2  16        8.85        6.11      4.18 o
  -4   2  16        1.13        1.76      2.82 o
  -3   2  16       11.34       19.05      4.62 o
  -2   2  16        0.49       -1.96      4.40 o
  -1   2  16        1.69        2.79      3.35 o
   0   2  16        0.24       -2.55      2.55 o
   1   2  16        0.04        0.25      2.66 o
  -5   3  16        1.66        1.92      2.67 o
  -4   3  16        1.61       -2.58      2.58 o
  -3   3  16        3.47        6.74      3.05 o
  -2   3  16        1.35        1.98      3.06 o
  -1   3  16        0.87        6.60      3.35 o
   0   3  16        2.45        1.80      2.68 o
   1   3  16        0.61        3.74      3.24 o
  -5   4  16        2.96        4.31      3.78 o
  -4   4  16        0.40        1.61      2.80 o
  -3   4  16        1.41        2.57      4.46 o
  -2   4  16        5.60        9.04      3.47 o
  -1   4  16        0.07        1.04      5.05 o
   0   4  16        0.36        2.80      3.80 o
  -4   5  16        1.66        3.39      2.89 o
  -3   5  16        6.05        2.63      3.11 o
  -2   5  16        4.86        4.65      4.80 o
  -1   5  16        7.22       13.16      3.66 o
  -2   6  16        0.19       -1.30      4.40 o
 
